# Supplementary material for: Dynamics of GLP-1R peptide agonist engagement are correlated with kinetics of G protein activation
Source: Nat Commun. 2022 Jan 10;13:92. doi: 10.1038/s41467-021-27760-0 (PMC8748714; doi:10.1038/s41467-021-27760-0)
Supplement: Supplementary file 6 — Source Data [file 41467_2021_27760_MOESM6_ESM.xlsx]

## Sheet: Figure 5
	Delta pIC50 from WT							Delta tau/KA from WT
	construct	GLP-1	Exendin 4	ExendinP5	Oxyntomodulin			construct	GLP-1	Exendin 4	ExendinP5	Oxyntomodulin
	WT	0	0	0	0			WT	0	0	0	0
	P1371.32A	-1.171	-0.641067	-0.83	-0.599			P1371.32A	-0.63	-0.28	-0.46	-0.9
	E1381.33A	-0.402	0.12282	0.029	-0.396			E1381.33A	-0.62	-0.58	0.17	-0.76
	E1391.34A							E1391.34A	0.28	0.09	-1.45	-0.32
	L1411.36A	-0.715	-0.739403	-0.198	-1.516			L1411.36A	-0.65	-0.28	-0.61	-1.32
	L1421.37A	-0.588	0.104196	-0.916	-0.644			L1421.37A	-0.55	0.02	-0.63	-1.13
	L1441.39A	-0.598	0.0734492	-0.6	-0.445			L1441.39A	-1.05	-1.36	-0.45	-2.32
	Y1451.40A	-0.348	0.158868	0.139	-0.121			Y1451.40A	-0.7	-0.38	-0.81	-0.48
	Y1481.43A	-1.012	-0.947631	-0.32	-1.271			Y1481.43A	-1.58	-1.06	-1.73	-1.25
	Y1521.47A	-1.301	-1.6347	0.002	-0.887			Y1521.47A	-2.05	-1.67		-1.08
	R1902.60A	-1.573	-2.66071		0.033			R1902.60A	-2.87	-1.69	-2.11	0.91
	S1932.63A	-0.265	-0.194197	-0.071	0.094			S1932.63A	-0.85	-0.52	-0.83	0.02
	V1942.64A	-0.349	-1.12069	-0.448	-0.624			V1942.64A	-1.59	-1.14	-2.26	-0.76
	K1972.67A	-2.365	-1.45597		-1.92			K1972.67A	-2.76	-1.62		-0.77
	D1982.68A	-1.751	-2.25835	-0.472	-1.584			D1982.68A	-3.95	-2.69		-2.5
	L2012.71A	-1.153	-0.595965	-0.586	-0.76			L2012.71A	-2.03	-1.37	-0.96	-2.55
	K2022.72A	-0.345	-0.3363	-0.419	-1.014			K2022.72A	-1.51	-0.99	-1.3	-1.21
	M2042.74A	-1.458	-1.3031	-0.02	-1.602			M2042.74A	-2.28	-0.98	-1.46	-1.86
	Y2052.75A	-0.05	-1.00479	-0.026	-0.29			Y2052.75A	-1.14	-1.67	-0.59	-1.4
	S206ECL1A	-0.256	-0.387711	-0.621	0.048			S206ECL1A	-0.2	-0.89	-0.53	-0.68
	Q210ECL1A	-0.007	-0.372676	-0.89	-0.556			Q210ECL1A	-0.43	0.13	-0.21	-1.26
	Q211ECL1A	0.069	-0.692868	-0.571	-0.022			Q211ECL1A	-0.77	-0.22	0.2	-1.04
	H212ECL1A	0.349	0.264863	-0.642	0.159			H212ECL1A	0.06	-0.27	-0.02	-0.55
	W214ECL1A	-0.279	-0.336963	-0.332	-0.36			W214ECL1A	-1	-0.38	-1.63	-1.07
	F2303.33A	-1.232	-1.42809	-0.315	-0.206			F2303.33A	-1.84	-1.24	-1.03	-0.75
	M2333.36A	-1.372	-1.3185	-0.276	-1.104			M2333.36A	-1.72	-1.38	-1.22	-0.32
	Q2343.37A	-1.621	-1.26953	-0.005	-1.484			Q2343.37A	-1.89	-1.21	0.16	-1.24
	V2373.40A	-0.537	-0.23278	-0.126	-0.301			V2373.40A	-1.98	-1.66	-1.38	-0.88
	N2403.43A	-0.734	-0.417821	0.134	0.279			N2403.43A	-1.12	-0.12	-2.23	0.32
	Y2413.44A							Y2413.44A	-0.56	-1.25	-2.31	-2.23
	W297ECL2A	-2.092	-1.49474	-1.238	-0.339			W297ECL2A	-4.1	-2.67	-1.44
	T298ECL2A	0.291	0.437738	-0.129	0.506			T298ECL2A	-0.06	-0.2	-0.2	-0.25
	R299ECL2A	-1.207	-1.60373	-0.221	-1.478			R299ECL2A	-2.27	-0.88	-1.55	-1.86
	N300ECL2A	-1.54	-1.56739	-0.72	-1.245			N300ECL2A	-3.63	-2.16	-1.33	-1.77
	W3065.36A							W3065.36A
	I3095.39A	-0.514	-0.712836	0.279	-0.441			I3095.39A	-1.35	-1.25	-2.17	-0.51
	R3105.40A	-1.636	-1.92108	-0.045	-1.537			R3105.40A	-2.22	-2.32	-3.25	-1.86
	I3135.43A	-1.038	-1.17152	-0.374	-0.683			I3135.43A	-1.83	-1.08	-1.23	-0.86
	H3636.52A	-1.543	-2.15982	-0.075	-1.31			H3636.52A	-0.71	-0.63	-1.75
	E3646.53A	-1.794	-2.07907	-1.027	0.323			E3646.53A				-1.25
	F3676.56A	0.332	-1.07559					F3676.56A	-1.23	-1.43		-0.53
	A3686.57G	-0.519	-0.539888	-0.208	-0.454			A3686.57G	-1.13	-0.75	-2.1	-0.56
	D372ECL3A	-1.331	-1.14258	0.005	-0.527			D372ECL3A	-2.36	-1.42	-0.32	-1.83
	R3807.35A	-1.392	-1.40854	-0.339	-0.691			R3807.35A	-3.36	-2.57	-2.02	-2.28
	F3817.36A	-0.025	-0.0951481	-0.334	-1.343			F3817.36A	-0.39	-0.25	-0.47	-0.62
	K3837.38A	-0.756	-0.987762	0.002	-1.508			K3837.38A	-3.15	-2	-0.35	-1.63
	L3847.39A	-0.928	-1.09225	-0.074	-1.461			L3847.39A	-1.63	-0.7	-1.95	-0.99
	F3857.40A	0.254	-0.0868822	0.42	-0.484			F3857.40A	-0.77	-0.55	-0.2	-0.68
	E3877.42A	-0.694	-0.343086	-1.16	-0.917			E3877.42A	-0.36	-0.42	-2.11	-1.31
	L3887.43A	-1.052	-1.79623	-0.493	-0.825			L3887.43A	-2.58	-1.68	-1.57	-1.65
	T3917.46A	-0.66	-0.578027	0.174	0.605			T3917.46A	-0.86	0.03	-1.45	-0.34
	Q3947.49A	-0.357	-0.386058	-0.232	-0.185			Q3947.49A	-0.65	-0.22	-1.68	-0.41

## Sheet: Figure 7
Figure 7A
	Binding - % Specific Rox4-Ex binding
						WT HEK 293A									Δall HEK293A								Δall HEK293A + Gs
		Log [GLP-1] M
	Experiment Date		10.02.2020	11.02.2020	18.02.2020	17.02.2020	11.11.2020	12.11.2020	18.11.2020			10.02.2020	11.02.2020	18.02.2020	17.02.2020	11.11.2020	12.11.2020	18.11.2020		10.02.2020	11.02.2020	18.02.2020	17.02.2020	11.11.2020	12.11.2020	18.11.2020
																				100	100	100	100	100	96.1831	97.551
		V		100	100	100	100	95.98	100			99.9175	100	94.2713	100	100	99.4106	98.2854					96.2241	99.1287	100	99.6062
		-10.5				96.3837	95.0521	100	99.9828						97.8565	96.224	100	100					86.1369	92.2348	86.261	100
		-10				99.3922	90.8044	98.6344	98.8089						94.1928	96.0587	97.235	86.4477					97.6009	81.1214	64.6446	90.2482
		-9.5				96.4516	91.2145	95.1447	92.9488			100			96.8476	99.5935	96.239	92.2788		91.3874	91.579		76.7585	95.9056	67.5365	82.8819
		-9		88.9512	82.8589	91.8903	84.0817	80.3137	82.5377				97.8488	100	98.6658	91.0746	96.364	96.432			91.579	65.9856	74.3648	62.7874	68.3155	69.908
		-8.5		69.6772	67.5988	81.2726	80.6445	65.263	66.3203			91.3773	88.931	96.948	95.5909	95.4224	90.605	98.4919		58.602	51.4409	42.7001	48.4188	42.6785	32.6777	47.63
		-8		60.1316	54.9146	70.7784	46.4795	49.9386	50.5762				78.3293	98.9953	89.3658	81.0534	77.6721	93.5379			20.6088	22.5392	20.5016	25.1028	22.9698	30.675
		-7.5		51.29	36.5552	53.5978	31.0708	35.1051	34.18			72.5485	69.0412	71.9746	78.5265	71.3326	63.2823	83.7068		19.4274	25.856	15.0154	12.2683	6.11134	2.37585	18.1451
		-7		32.4668	20.405	31.794	15.6273	20.468	20.341				38.5806	56.9648	46.9031	47.1898	40.5976	53.6392			11.4766	18.2367	2.11287	0	1.8111	6.38456
		-6.5		16.4234	0.969012	16.0589	6.75134	4.5303	5.12875			4.10309	28.0273	15.067	26.7341	29.0385	21.5847	27.6925		0	0	0	0	0	0	0
		-6		0	0	0	0	0	0			0	0	-8.88178e-16	5.55112e-16	5.29283	9.28294	7.93729
						WT HEK 293A									Δall HEK293A								Δall HEK293A + Gs
		Log [Exendin-4] M
	Experiment Date		10.02.2020	11.02.2020	18.02.2020	17.02.2020	11.11.2020	12.11.2020	18.11.2020			10.02.2020	11.02.2020	18.02.2020	17.02.2020	11.11.2020	12.11.2020	18.11.2020		10.02.2020	11.02.2020	18.02.2020	17.02.2020	11.11.2020	12.11.2020	18.11.2020
		V		100	100	100	100	100	99.2155			100	100	100	100	99.573	100	92.1207		100	100	100	100	84.3413	99.0613	100
		-10.5				99.8508	99.8508	97.591	95.5967						92.5072	92.5072	95.428	82.9218					92.4725	100	96.0583	99.8508
		-10				87.4562	87.4563	92.5095	90.7705						97.5405	97.5403	97.1467	100					85.419	97.9493	97.8609	87.4562
		-9.5				81.5478	81.5493	76.5875	98.6578			95.4558			91.3393	93.3376	91.6069	91.6088		83.2978			67.9086	78.8356	76.7289	81.5478
		-9		71.7149	68.5378	65.7514	72.5095	71.506	83.114				86.1595	91.0346	90.8974	83.5276	86.8513	90.9633			68.0719	65.2091	62.4479	62.0368	59.631	64.64
		-8.5		53.7571	45.9845	46.6328	56.1749	52.5727	74.3476			70.1346	76.8735	92.2028	76.9869	71.9258	74.32	83.8271		28.5283	32.3614	36.3736	53.3276	52.0438	57.3632	53.4686
		-8		35.6072	21.1319	24.1835	28.3888	23.2883	66.206				57.7799	41.7736	40.7819	44.9829	48.5233	57.1333			30.5082	29.1063	32.2431	39.9201	30.2173	32.7372
		-7.5		18.0766	4.34849	15.8816	19.0579	14.8191	45.2747			14.359	24.0746	28.2503	21.0583	23.1492	22.0924	27.2912		10.6395	17.9206	16.5675	13.6993	4.25791	12.9777	16.3691
		-7		6.21003	2.23435	8.77664	12.8139	0.139271	28.9229				17.7962	0	13.5298	11.3383	15.151	19.7901			7.49663	0	8.23853	9.64546	7.21534	8.73427
		-6.5		0	1.83556	3.39538	3.73493	2.96232	14.2515			7.67541	0	0.168156	6.66134e-16	6.92844	13.8995	11.8532		0	0	0.812104	0	0	4.0057	2.52963
		-6		0	0	0	0	0	0			0	0	0	0	0	0	0		0	0	0	0	0	0	0
						WT HEK 293A									Δall HEK293A								Δall HEK293A + Gs
		Log [Oxyntomodulin] M
	Experiment Date
			10.02.2020	11.02.2020	18.02.2020	17.02.2020	11.11.2020	12.11.2020	18.11.2020			10.02.2020	11.02.2020	18.02.2020	17.02.2020	11.11.2020	12.11.2020	18.11.2020		10.02.2020	11.02.2020	18.02.2020	17.02.2020	11.11.2020	12.11.2020	18.11.2020
																				100	100	100	100	97.3495	99.1301	100	100
		V	100	100	100	99.8058	100	100	100			100	97.2792	100	100	100	100	98.924						94.1319	96.3033	94.1639	103.819
		-9.5				100	99.8057	96.0492	99.1825						99.5457	99.5455	94.4046	91.7599						90.2754	90.6951	94.758	98.3027
		-9				93.9427	90.941	91.8832	101.819						99.5029	99.5011	92.1017	100						90.4819	90.5587	87.3298	92.5507
		-8.5				93.7666	90.7658	98.8337	98.3027						96.3857	96.3849	95.9011	90.0184						86.7731	87.3338	81.2004	92.8179
		-8				85.3956	75.3882	79.6476	92.5507						98.7688	98.7591	95.125	94.2942		73.6137	76.3856	55.6459	87.9521	78.293	83.1796	72.2176	61.6219
		-7.5	70.1928	71.9951	69.0029	75.8583	69.1321	66.7492	79.8193			98.6289	100	90.3138	97.4188	92.2608	90.3759	95.8233		57.4606	76.0222	58.1183	80.9125	50.833	58.0016	44.0935	41.2541
		-7	68.8906	72.2605	73.1651	78.7232	63.6041	59.5986	62.0107			98.0638	87.0705	97.5131	93.957	83.1318	71.7373	73.6514		21.8485	62.3846	28.1171	74.8431	38.4874	40.8675	34.9596	18.089
		-6.5	52.0583	56.4803	60.0864	56.7511	34.8801	26.9436	40.9205			67.4167	62.308	71.3539	87.2451	66.4051	57.7872	60.7815		14.937	44.8609	13.2476	60.0093	30.2499	21.2785	21.0013	12.1798
		-6	28.4628	39.3004	55.2452	38.3968	19.573	17.7228	18.089			41.1802	43.1512	33.9802	65.0003	46.8216	36.8023	36.3726		7.50436	5.71518	-9.33167	44.1722	13.925	8.09201	13.1234	0
		-5.5	17.6998	26.4256	26.3626	20.8604	9.47924	12.7979	8.43819			18.3576	20.5817	18.007	37.1658	28.5915	21.97	19.1986		0	0	0	24.8726	0	0	0	0
		-5	0	11.5331	13.6132	0	0	0	0			7.03066	2.78291	0.79864	7.90684	9.557	8.91651	11.0394
						WT HEK 293A									Δall HEK293A								Δall HEK293A + Gs
		Log [Exendin-P5] M
	Experiment Date
			10.02.2020	11.02.2020	18.02.2020	17.02.2020	11.11.2020	12.11.2020	18.11.2020			10.02.2020	11.02.2020	18.02.2020	17.02.2020	11.11.2020	12.11.2020	18.11.2020		10.02.2020	11.02.2020	18.02.2020	17.02.2020	11.11.2020	12.11.2020	18.11.2020
		V		100	100	100	100	100	100			99.2301	99.1768	100	100	95.8249	95.1746	96.9869		100	95.8149	100	95.6136	98.9714	99.3369	93.5291
		-10.5
		-10			99.4838	99.4549	97.9377	93.5203	97.9376						99.2399	99.2398	99.9145	95.1842					100	90.7186	96.3497	98.4252
		-9.5			98.8077	99.845	93.6542	91.648	93.6525						99.7685	100	100	100					91.781	100	100	100
		-9			99.2142	98.6303	94.6717	93.3391	94.7511			100			98.5809	98.6635	90.4189	94.3433		90.6227			87.2222	93.8644	89.4151	99.7541
		-8.5		92.4026	97.8576	96.457	91.5873	82.39	93.4509				100	92.2307	75.4899	91.2574	83.4943	85.7567			100	95.1928	93.2663	95.1594	86.3331	89.0447
		-8		75.0722	78.9689	63.2655	68.6641	69.1717	70.5725			92.3754	81.2892	99.7333	75.7837	86.457	80.9121	86.1418		59.9253	53.4625	76.6839	75.3503	74.4807	71.4672	71.3379
		-7.5		54.1977	54.039	48.6383	62.3684	41.7601	63.9125				70.8908	62.386	63.406	58.3778	56.5716	59.1174			12.4083	50.6932	44.7957	52.0567	42.8839	47.6012
		-7		34.3771	24.8128	28.7995	25.6957	17.4806	25.6702			46.5554	39.7594	43.6796	42.9863	33.3027	30.1133	35.637		11.6079	12.6448	18.9918	23.3698	28.0506	20.5718	23.3507
		-6.5		23.9449	1.61389	5.96068	9.6124	13.5375	9.58476				25.1249	21.0396	24.3713	17.1725	15.0056	18.1203			0	13.2434	11.3585	6.39703	12.4383	13.4361
		-6		7.16674	0.000739554	8.82777	8.23885	6.42796	8.55674			2.82731	12.7283	0.60369	8.69088	7.88425	8.46647	10.434		8.18686	4.83516	0.800243	6.01848	4.03082	7.83602	7.3727
		-5		0	-3.33067e-16	0	0	-7.69755e-15	0			0	0	0	0	0	1.21384e-14	0		0		0	0	0	0	0
Figure 7B	Nanobit G protein dissociation - change in BRET from baseline
				GLP-1					Exendin-4					Exendin-P5					Oxyntomodulin
		Time (min)
	Experiment Date		01022018	01022018	26092018	26092018		01022018	01022018	26092018	26092018		01022018	01022018	26092018	26092018		01022018	01022018	26092018	26092018
	Baseline	0	-9.55701		-2.49429	-9.1373			11.8501	3.91566				-5.47472	10.8303	-4.68404		-5.10318	1.91229	1.10152	31.6697
	Baseline	0.5	-3.45537		-1.72644	-4.39083			-0.677095	-0.322413				-1.1961	2.18398	4.28668		-8.98803	-10.6072	-4.88704	-12.4601
	Baseline	1	-3.30175		-1.76046	-0.963137			-7.09537	0.610268				-1.84387	-3.22928	-6.71452		-0.218897	4.75143	-10.9637	6.2744
	Baseline	1.5	1.51672	12.6339	-4.62166	7.10446			-2.22411	-3.33312			3.37248	-5.51459	-6.63277	3.57102		6.69938	-2.76286	-0.972477	-5.60585
	Baseline	2	2.37379	10.3904	1.76046	4.8336		-1.05379	-6.59927	-11.4143	-1.26697		2.00069	0.700716	-8.98769	2.68893		5.08172	0.324791	0.920321	0.470829
	Baseline	2.5	2.58649	8.52602	1.0813	0.21743		-0.714377	5.53917	5.58963	-0.858898		-1.33166	1.63085	2.78254	13.2408		1.57458	-12.9665	-8.57781	-1.31585
	Baseline	3	3.81405	1.84821	-0.402148	-1.89568		-0.901637	4.26865	4.04022	-1.08404		-4.04151	3.46455	2.07039	-4.04327		5.53524	-4.45082	4.01556	6.57026
	Drug added	3.5	6.02309	0.750123	8.16324	4.23145		2.6698	-0.934457	-4.92202	3.20991		-14.196	8.23316	0.982491	-8.34556		5.42453	-12.793	2.85484	-3.59167
		4.1	-9.94001	-8.06908	-7.75581	-20.0202		-8.91238	-6.05221	-2.12398	-4.26202		-22.3386	-25.0441	-13.1864	-27.0276		-35.8582	-26.0919	-7.73667	-10.6992
		4.3	-15.7587	-8.8599	-18.9793	-31.784		-8.78454	-12.7219	-11.7759	-10.7154		-30.555	-34.4501	-28.3295	-33.2772		-61.5205	-20.5628	-18.9009	-22.0265
		4.5	-16.8612	-17.2197	-19.3729	-34.2521		-8.24797	-21.011	-14.9658	-10.5617		-35.1792	-41.1521	-26.0052	-23.0332		-68.2103	-31.6107	-27.0695	-41.6334
		4.7	-22.0286	-24.7408	-18.3243	-34.8678		-14.4987	-25.925	-13.2827	-9.91657		-45.5923	-31.5335	-29.5747	-41.3991		-73.0037	-31.4735	-38.8891	-49.144
		4.9	-24.1786	-28.289	-22.9302	-37.8613		-10.5383	-35.2363	-29.5606	-17.4318		-51.131	-34.7142	-39.4182	-39.7764		-72.7021	-52.106	-55.306	-59.7384
		5.1	-29.9285	-26.4873	-42.9958	-34.5714		-19.6042	-37.8704	-22.0141	-12.6702		-54.87	-35.5447	-46.0591	-44.9358		-71.2092	-60.6714	-54.1718	-60.5956
		5.3	-35.0007	-27.4296	-37.7557	-46.0625		-23.4898	-44.3208	-18.0585	-23.5702		-58.5972	-37.0412	-50.5155	-60.3974		-69.8151	-56.7337	-60.3699	-59.6359
		5.5	-39.3889	-26.7238	-39.419	-42.5147		-37.4037	-49.803	-33.7804	-28.2419		-64.2218	-39.1423	-51.7476	-56.7941		-76.8088	-51.0002	-67.6356	-57.8872
		5.7	-44.3929	-30.4339	-43.398	-50.7168		-42.394	-41.9388	-32.5561	-44.9707		-67.5763	-41.471	-53.9758	-59.973		-74.1944	-64.0114	-82.9487	-67.9354
		5.9	-43.0305	-39.7488	-43.0906	-51.513		-47.947	-43.9043	-42.4662	-50.9705		-72.3919	-47.1747	-49.3577	-67.0131		-76.2118	-63.5436	-81.8544	-64.5974
		6.1	-48.175	-47.794	-47.208	-54.6401		-45.1075	-40.3365	-51.8173	-57.6469		-77.1232	-53.3701	-52.6433	-74.6606		-69.4105	-60.9111	-82.2034	-76.4701
		6.3	-51.9939	-47.002	-48.8106	-53.486		-46.3868	-42.2885	-50.0613	-54.2329		-79.7684	-55.3499	-54.286	-66.8799		-71.0252	-57.5781	-82.2754	-68.4892
		6.5	-54.2523	-47.2402	-56.4404	-53.6889		-44.8419	-45.6467	-61.3112	-55.771		-81.1168	-56.0077	-62.1634	-70.4499		-75.1518	-65.3181	-82.5941	-70.6551
		6.7	-59.3203	-50.8525	-56.2971	-57.6397		-49.148	-64.6051	-54.6184	-53.9136		-85.5904	-51.8055	-57.4055	-72.1808		-79.673	-58.5454	-78.3609	-73.7921
		6.9	-59.1577	-55.8893	-58.9129	-64.7957		-43.0891	-51.4959	-68.7575	-59.0908		-87.0163	-54.644	-59.2012	-69.9256		-77.3208	-62.4258	-84.2669	-70.2644
		7.1	-59.2133	-57.133	-60.9588	-59.8798		-51.5292	-58.4317	-63.5381	-51.8061		-88.9243	-59.886	-56.6715	-67.1296		-77.078	-62.9697	-85.8259	-82.6605
		7.3	-67.5761	-60.0917	-59.7147	-61.6774		-49.6278	-51.2447	-70.6988	-61.9538		-90.6653	-63.095	-57.292	-70.3417		-78.173	-56.9409	-84.2308	-69.8017
		7.5	-64.4954	-61.9919	-66.1746	-61.254		-51.2168	-67.0938	-66.6491	-59.6677		-92.1346	-60.2431	-63.046	-75.0185		-80.5046	-61.542	-69.1853	-84.1854
		7.7	-66.254	-65.2551	-62.6974	-61.3605		-51.1115	-65.4183	-68.0709	-61.5782		-87.5195	-66.6827	-66.0475	-78.3471		-83.9746	-58.3102	-79.6203	-87.8572
		7.9	-68.3338	-65.6945	-66.8999	-65.7031		-54.3228	-67.4673	-74.0255	-61.4516		-88.2899	-64.4636	-56.5798	-76.0254		-81.259	-76.4416	-80.2045	-80.9309
		8.1	-69.3966	-66.212	-65.0799	-67.5142		-53.4639	-67.7775	-66.6703	-65.3125		-89.2394	-64.8506	-63.5747	-77.981		-84.9751	-61.4813	-83.6624	-66.9112
		8.3	-74.7739	-64.0803	-67.6799	-64.3191		-53.5864	-68.7252	-64.3736	-64.2799		-91.2807	-63.5285	-60.844	-81.5593		-82.7575	-69.2572	-80.5558	-87.1047
		8.5	-69.1102	-67.3673	-68.3654	-68.3811		-49.3397	-71.6837	-69.6294	-64.4271		-90.6421	-67.2042	-71.3341	-74.178		-83.1963	-62.9644	-76.6047	-80.2974
		8.7	-74.2693	-69.1512	-68.432	-71.8483		-55.865	-78.6531	-74.8123	-59.3214		-92.6694	-66.4485	-63.6314	-84.114		-84.9762	-62.4181	-86.4895	-89.2289
		8.9	-74.0496	-75.1331	-67.2462	-76.4659		-58.7117	-76.5138	-85.5761	-67.1667		-93.8526	-69.7056	-66.3621	-75.7008		-81.5202	-61.9365	-77.022	-84.1399
		9.1	-81.9919	-75.428	-67.7334	-75.0415		-53.4135	-87.9647	-87.7149	-70.5893		-94.914	-72.9627	-73.9599	-80.9601		-88.0368	-75.8099	-85.7562	-72.5821
		9.3	-78.8333	-74.9805	-70.4707	-74.9182		-61.4306	-79.5243	-90.838	-64.2193		-92.7773	-71.9595	-72.2822	-85.3123		-87.2114	-66.3688	-77.4658	-84.2347
		9.5	-80.0289	-75.3752	-67.0603	-73.2225		-59.8929	-80.1727	-88.1888	-73.8582		-96.0126	-69.4465	-67.8214	-76.2251		-87.36	-66.6589	-75.114	-94.9111
		9.7	-85.441	-77.4888	-68.364	-80.848		-60.3448	-76.1421	-83.0788	-72.0095		-96.0265	-73.0773	-75.6988	-75.2099		-90.7682	-68.2863	-73.3881	-79.7094
		9.9	-84.5214	-80.811	-73.4995	-76.4119		-60.6545	-80.7392	-97.1663	-72.5528		-96.7645	-76.9922	-71.9414	-88.2582		-88.5907	-75.5425	-76.8096	-93.0311
		10.1	-83.8499	-78.4619	-73.491	-79.0923		-65.7294	-84.2233	-82.0884	-72.9252		-97.8185	-71.6456	-69.001	-84.58		-86.1205	-73.9874	-71.9304	-92.2914
		10.3	-87.771	-81.3378	-76.2563	-84.8513		-67.2077	-88.2487	-93.3748	-79.0268		-97.7725	-77.0836	-74.6502	-82.225		-93.1016	-74.5297	-75.987	-93.8484
		10.5	-87.2288	-79.8921	-77.7506	-81.9797		-65.8195	-95.9975	-85.6521	-80.8041		-98.6487	-68.2622	-73.2215	-82.6411		-91.623	-67.9164	-78.9489	-91.7756
		10.7	-92.7528	-81.0064	-81.5899	-81.0914		-64.018	-89.1941	-95.7293	-79.135		-98.0394	-82.0349	-78.0886	-83.8477		-91.1338	-65.4831	-75.9284	-78.6891
		10.9	-90.0579	-85.9836	-79.2584	-85.0342		-65.1812	-95.1714	-92.2082	-76.9691		-99.2734	-76.2813	-79.0498	-80.7105		-95.5745	-69.3863	-79.365	-83.0968
		11.1	-90.516	-86.3772	-80.5219	-86.4177		-67.7461	-95.7166	-104.09	-78.3676		-98.8029	-79.8291	-73.2477	-83.9725		-92.9314	-75.4325	-73.9343	-78.9622
		11.3	-94.5267	-86.0981	-85.3271	-89.79		-72.1143	-96.9274	-95.4619	-81.4514		-98.417	-85.1276	-77.5032	-94.2997		-94.204	-69.5626	-76.0474	-89.5225
		11.5	-88.7087	-89.8642	-85.0452	-86.9128		-72.3934	-107.461	-110.117	-86.7033		-99.77	-81.4735	-75.8255	-83.9809		-94.4515	-75.6564	-75.8362	-99.7412
		11.7	-95.4137	-87.4419	-90.4104	-93.7868		-69.7267	-99.3913	-104.02	-87.0388		-96.9046	-83.4467	-81.4353	-78.4803		-97.1833	-71.2823	-77.7503	-103.777
		11.9	-95.5402	-91.0222	-86.5785	-91.9077		-71.2095	-108.643	-109.996	-83.8327		-94.9143	-88.7535	-76.2362	-84.2055		-98.6616	-76.0155	-79.3017	-98.1102
		12.1	-94.3738	-93.6518	-87.5784	-95.2884		-73.1073	-101.613	-109.334	-85.6154		-96.6672	-85.6541	-80.4086	-85.6036		-96.1372	-82.1029	-87.5052	-99.0528
		12.3	-96.8984	-94.5586	-88.7471	-95.0483		-73.2108	-108.42	-104.306	-87.8972		-96.9684	-87.8416	-85.0486	-92.3191		-97.166	-70.9546	-79.0627	-92.7181
		12.5	-100.054	-96.0308	-93.7187	-94.4894		-76.9974	-102.369	-115.322	-88.0217		-95.7535	-90.6469	-85.2976	-99.3093		-92.0392	-82.8007	-80.6027	-94.1216
		12.7	-100	-92.1577	-93.0821	-95.2396		-77.2414	-104.986	-112.36	-92.5743		-99.4728	-90.431	-78.6916	-85.8948		-95.2628	-86.7343	-80.1957	-91.9633
		12.9	-97.8924	-92.0787	-90.5355	-96.6617		-81.2495	-112.36	-105.837	-92.8676		-97.8044	-86.6872	-75.0915	-99.0014		-90.0693	-86.2677	-85.4163	-89.3783
		13.1	-96.6225	-96.4544	-94.6275	-100		-79.4453	-104.227	-102.473	-97.6866		-98.5553	-90.6287	-84.6641	-88.9655		-89.9905	-75.2125	-71.2035	-90.1598
		13.3		-94.9501	-95.5095	-98.4565		-79.4453	-106.072	-104.812	-95.5174		-98.0727	-89.5324	-83.5631	-90		-87.4129	-80.6007	-91.9368	-88.2631
	Rates calculated from individual data		0.2309	0.2016	0.2672	0.3015		0.2483	0.1747	0.1654	0.2177		0.6066	0.3428	0.476	0.5787		0.9772	0.7449	0.8944	0.6254
Figure 7C	G protein conformational change - change in BRET
				GLP-1				Exendin-4				Exendin-P5				Oxyntomodulin
			n=1	n=2	n=3		n=1	n=2	n=3		n=1	n=2	n=3		n=1	n=2	n=3
		Time after drug addition (min)
	Baseline	-1	0.000593458	-0.000739917	0.000727042		0.000107583	-0.000712471	0.00121792		0.000825333	-0.000534659	0.000907937		-0.000875197	0.00091025	-0.000822208
	Baseline	-0.75	0.000166792	-0.00057425	-0.000361625		9.825e-05	-0.000663922	1.05833e-05		-0.000695389	0.000355469	-0.000427563		0.000849092	0.000675917	-0.000936542
	Baseline	-0.5	-0.00193188	-0.00088025	0.000681708		-0.00211775	-0.00236233	5.09167e-05		0.000818775	-0.000446974	-0.000683063		-0.000734621	-0.00014375	-0.00180488
	Baseline	-0.25	-0.000115875	-0.000982583	-0.000816958		-0.000950417	0.00112639	0.000327917		0.00188729	-0.000163421	0.000405437		-0.00156007	-0.000146417	-5.9875e-05
	Drug added	0	0.00346112	0.00259342	0.00263704		0.00397958	0.00297104	0.00484825		0.00599904	0.000274196	-0.00109756		0.00524435	0.00219192	0.00730313
		0.25	0.00749712	0.00657108	0.00810807		0.00497758	0.00560688	0.00737525		0.0105389	0.00140447	0.00349444		0.0115074	0.0126599	0.00940613
		0.5	0.0103815	0.0111837	0.011083		0.0108246	0.0062418	0.0122212		0.0122286	0.00888339	0.0110279		0.017152	0.0166752	0.0139945
		0.75	0.0140378	0.0112928	0.0147174		0.0119926	0.0116329	0.0147889		0.014754	0.0151883	0.0157644		0.0185948	0.0193902	0.0193335
		1.33333	0.0163085	0.0154171	0.0152717		0.0122496	0.0137613	0.0161913		0.0147487	0.0171192	0.0190184		0.0194046	0.0208899	0.0175821
		1.58333	0.0181328	0.0181231	0.0144227		0.0191653	0.0142668	0.0222186		0.0187623	0.0193269	0.0207824		0.0203344	0.0228809	0.0194445
		1.83333	0.0191681	0.0205054	0.015872		0.0258733	0.0160347	0.0188782		0.0188807	0.0174531	0.0245324		0.0189122	0.0222272	0.0198175
		2.08333	0.0190118	0.0230621	0.018108		0.0251579	0.0161951	0.0217426		0.0193542	0.0198795	0.0253929		0.0226518	0.0228722	0.0201001
		2.33333	0.0220351	0.0202087	0.0196214		0.0265422	0.0183513	0.0236642		0.0214775	0.0209935	0.0245844		0.0213871	0.0221019	0.0209441
		2.58333	0.0237978	0.0240117	0.0192077		0.0272026	0.018294	0.0239429		0.0156474	0.0211585	0.0265879		0.0213834	0.0207756	0.0208925
		2.83333	0.0243775	0.0236914	0.0197494		0.0283779	0.0160626	0.0249906		0.0179782	0.0204649	0.0265464		0.0205254	0.0219129	0.0216995
		3.08333	0.0259413	0.0227033	0.0223861		0.0284173	0.0180798	0.0250963		0.0213418	0.0223925	0.0252159		0.0226943	0.0215786	0.0216981
		3.33333	0.0257441	0.0250233	0.0241122		0.0265646	0.0204156	0.0233252		0.0179975	0.0210516	0.0264704		0.0207941	0.0217343	0.0235918
		3.58333	0.0263333	0.0271082	0.025287		0.0287353	0.0225044	0.0267192		0.0166221	0.0223294	0.0250319		0.0227209	0.0242792	0.0208191
		3.83333	0.0280595	0.0264148	0.0238254		0.0286889	0.0206009	0.0265366		0.0189068	0.0222191	0.0270914		0.0206033	0.0232556	0.0213775
		4.08333	0.0301356	0.0263867	0.0261535		0.0297139	0.0218407	0.0297046		0.0201096	0.0223551	0.0248689		0.0230572	0.0243319	0.0222231
		4.33333	0.0275467	0.0306189	0.0242025		0.0297436	0.0187844	0.0274742		0.0183277	0.0239421	0.0262679		0.0219011	0.0226433	0.0226688
		4.58333	0.0287563	0.0308911	0.024019		0.0290866	0.0223936	0.0279779		0.0231675	0.0249517	0.0250834		0.0234339	0.0252856	0.0236915
		4.83333	0.0254354	0.0295018	0.0302703		0.0293539	0.0198984	0.0280039		0.0240756	0.0229339	0.0257419		0.0228009	0.0256836	0.0220721
		5.08333	0.0286269	0.0318239	0.0235457		0.0304426	0.0217281	0.0266302		0.0206403	0.0231634	0.0247129		0.0227732	0.0224526	0.0231221
		5.33333	0.0259011	0.030553	0.0271573		0.0287093	0.021409	0.0284989		0.0212485	0.0235044	0.0243194		0.0245245	0.0216699	0.0251235
		5.58333	0.0283262	0.0313472	0.0262715		0.0299446	0.0218238	0.0282563		0.0244372	0.0242643	0.0234579		0.0244531	0.0240022	0.0236595
		5.83333	0.0266223	0.0300368	0.0273236		0.0291846	0.0229998	0.0286763		0.0222705	0.0247748	0.0232919		0.019828	0.0242819	0.0225185
		6.08333	0.0287555	0.0310289	0.0271056		0.0287806	0.0223856	0.0286186		0.0214739	0.0241749	0.0234619		0.0241665	0.0241136	0.0232465
		6.33333	0.0287151	0.0319533	0.0256394		0.0296629	0.0214493	0.0328069		0.0212101	0.0250983	0.0214769		0.0222608	0.0242636	0.0197578
		6.58333	0.0296631	0.0300587	0.0304353		0.0305969	0.0227148	0.0275989		0.0220498	0.0243503	0.0228689		0.0255546	0.0249093	0.0260991
		6.83333	0.0279566	0.0313015	0.0262542		0.0302259	0.0224799	0.0313179		0.0230945	0.023742	0.0219849		0.0230398	0.0254199	0.0229065
		7.08333	0.0302448	0.0309566	0.0283761		0.0302999	0.0221603	0.0289509		0.0224417	0.0226733	0.0209049		0.0218655	0.0253612	0.0225668
		7.33333	0.0311516	0.0338794	0.0279951		0.0291903	0.0229434	0.0334226		0.0182365	0.024474	0.0220789		0.024854	0.0266823	0.0237821
		7.58333	0.0276378	0.0296685	0.0258784		0.0326929	0.0228005	0.0284146		0.021999	0.0243213	0.0226029		0.023845	0.0238753	0.0250438
		7.83333	0.0289419	0.0297924	0.0276243		0.0303059	0.0223859	0.0323526		0.0234377	0.0249729	0.0213359		0.0239423	0.0249866	0.0251595
		8.08333	0.0302536	0.0306584	0.0246024		0.0309669	0.0216078	0.0292112		0.0229768	0.0241438	0.0211249		0.0247362	0.0271913	0.0257431
		8.33333	0.0274186	0.0314207	0.0268691		0.0329083	0.0240254	0.0273702		0.0226206	0.0244288	0.0205959		0.0276464	0.0253526	0.0237915
		8.58333	0.0276005	0.0319134	0.0267927		0.0331406	0.0234761	0.0340079		0.0229577	0.0232275	0.0197529		0.0249347	0.0251396	0.0271408
		8.83333	0.0296249	0.0297302	0.0274013		0.0294333	0.0241657	0.0275839		0.0231836	0.0240893	0.0214574		0.025738	0.0252752	0.0221488
		9.08333	0.029527	0.0346413	0.027833		0.0315876	0.0240362	0.0260332		0.0243157	0.0263838	0.0196409		0.0257447	0.0264586	0.0292075
		9.33333	0.0296194	0.0314468	0.0257087		0.0316419	0.0234816	0.0326673		0.0240206	0.0240525	0.0211014		0.0254724	0.0223536	0.0252758
		9.58333	0.0299319	0.03511	0.0295206		0.0320919	0.0217083	0.0312552		0.0202291	0.0257922	0.0196324		0.0238234	0.0249926	0.0270331
		9.83333	0.0286958	0.0305408	0.0288083		0.0289883	0.0237631	0.0298542		0.0211789	0.0247847	0.0188969		0.0243805	0.0259669	0.0248125
	Rates calculated from individual data
			0.6959	0.5557	0.6167		0.7311	0.6767	0.7124		1.218	0.8416	1.387		1.63	1.669	1.293

## Sheet: Supp fig 1
	Uncropped Gel for the Oxyntomodulin prep - red lines outlines the relevant lanes that were inlcuded in the figure
	Uncropped Gel for the Exendin-4 prep - red lines outlines the relevant lanes that were inlcuded in the figure

## Sheet: Supp Fig 5
	Mutagenesis
		Binding Data - residues in TM1-TM3				Values are expressed as % Specific 125-exendin(9-39) bindng
	GLP-1			Wildtype
		[GLP-1], Log M
			Assay number	1	2	3	4	5	6	7	8	9	10	11	12	13	14	15	16	17	18	19	20	21	22	23	24	25	26	27	28	29	30	31	32	33	34	35
		V		94.2651	90.8279	99.4149	98.3609	100	100	100	100	100	100	99.5146	100	100	95.3739	97	99.757	96.2128	100	97.4654	100	100	95.3654	100	102.5	98.3518	100	100	99.2453	102.136	100	100	100	92.1731	100	100
		-11		100	100	96.3057	100	90.5769	103.435	99.419	100.651	86.5772	88.805	100	100	88.805	95.3739	100	100	100	98.5285	97.0568	95.9196	101.435	80.3451	91.1018	97.3344	87.3776	98.3246	101.609	99.4968	102.136	86.0649	80.5987	94.9801	80.2947	86.7391	91.776
		-10		79.2356	81.4752	100	95.811	99.6215	95.7918	102.304	100.59	87.0086	83.8365	82.3593	79.1434	83.8365	100	100	96.5591	92.9666	94.3683	100	94.8551	86.8106	78.2815	74.1155	86.5943	85.8713	93.0908	97.6055	86.7924	96.699	94.4785	80.9313	98.5657	78.7293	95.2899	83.0271
		-9		55.9161	89.423	98.3473		84.2336	65.493	72.1727	81.4176	68.2886	73.0189	59.4889	52.7116	73.0189	55.7459	60.3077	72.689	65.5546	83.5901	70.2909	68.0662	43.8301	67.3545	46.1204	63.5413	68.4399	25.1063	47.1247	64.7799	93.9806	94.3032	81.8182	99.1235	100	90.5072	88.189
		-8		10.3822	19.0926	28.2454	23.1764	20.1656	23.9093	22.5019	24.5211	24.4247	2.7044	30.8835	19.3867	2.7044	16.2281	21.0769	25.5416	25.0676	19.0293	23.615	21.644	12.3955	33.8972	13.3457	25.184	19.4763	12.4456	15.0267	9.18239	38.2524	59.2463	54.9889	63.1076	60.5893	56.2319	50.1312
		-7		9.9323	0.17429-123	0	0	0	12.0062	8.79163	1.62835	5.29722	15.7862	0	-4e-06	15.7862	-7.5e-06	11.2308	5.59853	12.3535	22.6502	0	7.21467	0	16.6441	5.40037	9.99613	9.05932	3.50338	4.65504	18.1132	3.1068	6.92375	2.99335	2.5498	0	3.47826	1.31234
		-6		0	5.12409	2.43214	1.26609	7.27901	9.44693	8.83037	4.17624	2.32502	0	9.45919	2.87632	0	3.96524	0	-5e-07	0	0	1.03878	0	0.835655	8.55886	0	0	9.41877	0	7.07767e-16	2.13836	1.98058	0	0	0	0.552486	0	0
		-5
		-7.5																															19.8072	12.9712	19.6016	12.0626	12.6812	14.1732
		[GLP-1], Log M		P1371.32A					E1381.33A							L1411.36A							L1421.37A						L1441.39A						Y1451.40A							Y1481.43A
			Assay number	1	2	3	4		1	2	3	4	5	6		1	2	3	4	5	6		1	2	3	4	5		1	2	3	4	5		1	2	3	4	5	6		1	2	3	4	5	6	7
		V		100	99.9104	98.8027	100		93.3955	85.0789	93.0298	95.7113	100	100		92.6413	88.5365	94.9458	89.7089	100	95.6715		105.552	91.5825	95.3658	90.5759	100		99.7959	85.2631	100	84.2105	94.2886		94.4341	95.5633	100	92.7007	100	100		98.8132	100	100	100	100	99.1072	74.2656
		-11		96.2278	92.2969	94.2987	90.6866		100	100	96.1729	95.5021	91.801	97.0456		100	100	97.3844	100	95.6806	93.3962		100	100	100	96.0733	96.9466		96.4032	100	94.2857	99.4152	94.1805		83.9117	83.2464	99.2984	94.3431	86.3369	97.074		100	82.6712	95.156	88.8519	76.7857	93.75	75.7932
		-10		94.6666	99.2898	99.9316	94.5751		54.9433	99.9195	83.8072	87.5	89.777	94.9143		97.2692	78.9235	100	95.87	85.5366	83.6293		100.539	99.0129	93.6585	99.7382	80.4997		100	88.421	89.5238	100	97.2441		100	100	95.1241	100	91.0483	85.8003		98.8132	66.3051	92.2561	94.4691	89.0873	100	92.7144
		-9		93.8789	100	96.3512	92.3861		61.9889	85.1672	100	100	93.8936	91.8512		97.8241	69.2849	65.0561	88.2194	95.5497	100		100.539	99.4614	99.6748	100	83.3449		99.88	74.7368	67.6191	69.5906	100		73.4188	89.9028	87.2842	92.7007	74.9117	99.0534		84.4501	85.8193	97.9621		81.1508	82.7381	64.6298
		-8		68.6366	93.2822	100	94.2896		57.3707	48.1661	54.9665	50.5753	54.3053	47.4718		61.6637	32.0165	27.573	79.1469	90.5105	90.677		48.412	55.5802	70.3252	76.9634	80.3609		74.7334	84.2105	67.6191	53.2164	47.2122		53.2822	43.9667	39.825	48.7226	39.576	70.568		46.5176	36.1402	42.6551	52.7103	85.1191	99.4048	100
		-7		17.6981	19.9616	13.569	14.8878		4.03036	40.7944	17.2409	0.261506	4.01372	3.6356		10.8274	16.4568	23.699	12.0515	7.13351	6.60377		8.38423	-3.85897	4.06504	1.3089	0.55517		14.9557	1.94737	0	0	-8.54301		16.0617	32.3058	7.1456	0	0	1.54905		18.5835	0	17.4682	7.18036	27.3809	30.2579	33.3725
		-6		0	0	0	0		0	11.3535	0	0	0	0		0	0	0	0	0	0		0.202665	0.922821	0	0	0		0	0	9.52381	4.09357	-2.07977		0	0	0	6.20438	4.35807	0		8.22019	13.9593	0	0	0	0	0
		-5
		-7.5			65.1312	60.0912	56.2203					10.931	13.5849	10.865					42.8571	48.822	49.7225				20.8943	18.0628	26.2318			4.21053	26.6667	53.2164						10.9489	7.77385	14.8021
		[GLP-1], Log M		L2012.71A											K2022.72A						M2042.74A							Y2052.75A							S206ECL1A									Q210ECL1A
			Assay number	1	2	3	4	5	6	7	8	9	10		1	2	3	4	5		1	2	3	4	5	6		1	2	3	4	5	6		1	2	3	4	5	6	7	8		1	2	3	4	5	6
		V		95.3703	100	91.1177	93.5028	95.2654	93.6023	98.7053	100	93.4108	100		98.4178	100	99.9208	100	97.4498		98.4744	97.0829	100.474	87.0829	96.0925	98.1102		92.436	91.4041	96.2596	99.7596	100	97.6139		97.6962	89.0047	100	100	96.4725	96.4725	95.1838	95.7304		96.1666	100	100	99.4809	94.4809	98.6201
		-11		100	85.1092	95.4042	100	98.087	98.9049	97.1721	95.2654	100	72.1294		98.8767	84.6626	96.6845	94.6626	96.2288		99.3075	99.6032	98.8074	99.9703	95.3692	81.7992		100	100	97.46	97.46	96.3421	92.8961		92.4553	100	99.7134	99.7134	100	100	100			95.5674	95.5674	100	100	100	93.3154
		-10		93.4008	99.6847	90.126	95.452	86.131	81.268	95.1278	98.087	99.6977	89.6651		97.2722	94.0695	100	94.0695	100		99.2853	98.6011	96.2853	93.564	100	100		80.8744	96.1126	100	100	100	100		92.74	97.2452	96.3313	96.3313	96.6058	96.6058	86.9455	100		100	100.538	100	95.6806	95.6806	100
		-9		97.8259	99.1313	92.458	83.8983	84.6676	75.6196	100	86.131	85.7364	62.1823		100	93.865	54.616	93.865	54.3586		94.2903	82.0829	99.2903	77.0829	86.8421	77.4634		55.9257	73.4987	87.5955	72.5955	67.1694	65.8646		100	86.5088	62.4821	62.4821	80.0107	80.0107	78.9607	91.486		73.0351	73.0351	59.3133	52.4598	82.4598	87.6165
		-8		65.8871	91.9861	100	56.2288	43.4242	29.5677	74.0034	64.6676	74.2636	38.0571		70.0038	28.0164	35.7326	28.0164	35.5642		100	52.5256	100	47.5256	72.8868	95.3019		11.2873	17.2467	55.8349	35.8349	19.1963	71.5812		82.4621	99.6279	45.1705	45.1705	22.5069	22.5069	48.4157	54.3615		42.3969	42.3969	7.05597	26.5519	41.5519	29.3907
		-7		28.3307	42.239	58.0215	20.1977	7.03013	16.4841	24.4634	43.4242	50.8527	44.4194		28.0321	17.3824	3.21454	17.3824	3.19938		83.1484	26.4054	83.1484	11.4054	44.1786	45.7335		0	0	16.86	2.35997	1.31411	56.1774		18.9742	37.2112	6.76411	6.76411	0.989249	0.989249	17.237	5.03235		3.95547	28.9555	1.5e-05	7.29891	12.2989	16.147
		-6		0.21032	0	6.67962	-1.09673e-05	5e-06	-8.5e-06	5.80919	7.03013	2.09302	11.2521		2.02212	0	0	0	0		19.1863	8.85366	19.1863	2.10192	2.67943	13.9552		2.50548	2.43034	16.86	2.35997	-5e-07	0		0	0	0	0	5e-07	5e-07	0	0		6e-06	6e-06	18.3563	0	0	1.62007
		-5																			0	0	0	0	0	0
		[GLP-1], Log M		Q2343.37A						V2373.40A					N2403.43A
			Assay number	1	2	3	4	5		1	2	3	4		1	2	3	4	5	6	7
		V		96.9395	95.0368	98.1782	100	100		95.8046	100	100	100		98.9711	96.7292	100	100	100	100	74.7968
		-11		100	87.5379	93.6282	94.2222	99.2918		97.3645	88.9407	89.0297	96.0401		100	85.9031	114.923	84.9959		91.4183	100
		-10		93.5891	97.0577	96.0909	100.73	96.5834		100	94.5636	94.563	93.1133		93.8791	82.4258	109.084	84.0227	97.94	93.7127	93.6405
		-9		86.6335	87.3965	100	99.9418	96.6831		84.5858	89.3821	84.6211	98.8723		86.7443	100	93.2685	79.3998	78.9132	82.3848	97.3803
		-8		84.0439	100	68.8694	69.0193	94.6294		51.1131	52.763	43.8732	43.0514		59.2828	59.7935	42.1736	51.9059	19.5458	35.5917	34.5077
		-7		46.498	83.6448	50.2401	21.0876	69.9312		7.09385	7.18754	2.70189	10.6305		10.214	1.17913	14.193	9.57015	-0.162211	5.42005	24.0289
		-6		5.53552	31.5872	12.8875	0	9.10846		0	0	0	0		-1.05144	1.05146	4.46066	10.7867	5.24737	-11.7434	11.7434
		-5
	Exendin-4	[Exendin-4], Log M		Wildtype																																				P1371.32A					E1381.33A
			Assay number	1	2	3	4	5	6	7	8	9	10	11	12	13	14	15	16	17	18	19	20	21	22	23	24	25	26	27	28	29	30	31	32	33	34	35		1	2	3	4		1	2	3	4
		V		99.7831	76.2502	94.4686	100	100	100	100	100	100	100	100	100	96.8396	100	100	100	98.305	100	100	100	100	100	98.9604	99.0352	99.0467	98.2754	100	95.8585	99.9329	100	93.984	96.7767	100	100	91.8425		100	96.1728	97.141	100		100	98.6269	96.5924	100
		-11		100	100	100	87.4099	105.033	100.821	101.321	116.592	88.2832	93.6602	96.3519	97.2452	100	99.5284	96.1905	99.4417	98.4123	98.3697	97.1755	96.7081	95.6263	94.0077	100	100	100	100	96.2857	95.8585	88.4641	96.4219	100	100	93.1522	82.397	100		94.0799	100	100	99.2827		98.2895	100	100	98.0199
		-10		78.851	96.4486	95.1243	100	84.3478	89.3959	85.3624	87.7558	77.7054	90.9448	97.9506	99.0616	93.3962	99.9377	96.5227	99	71.8727	80.5772	77.6034	83.1056	78.9185	71.0696	95.8531	90.8141	103.967	83.1182	97.9048	100	71.8142	69.5506	90.3743	87.4137	88.8043	76.03	80.872		98.153	95.2925	92.3912	96.1002		94.7369	93.6148	99.5107	94.1153
		-9		42.6231	66.3458	89.271		28.0268	35.6697	42.342	39.9616	32.0043	59.0774	47.7146	55.338	55.283	59.3767	44.6844	51.411	24.7964	38.2215	42.0827	29.8137	39.6304	29.7036	41.1434	33.335	44.7641	35.8757	29.9048	95.4644	39.5708	33.5848	48.1283	32.0798	50.7609	32.2097	26.4416		79.876	79.0596	86.8746	80.8559		34.0789	41.0917	38.1826	38.1923
		-8		23.0974	17.8446	0	7.43832	15.0334	22.5213	11.1746	19.6611	8.97749	12.7956	16.6309	12.0333	10.566	7.99458	12.9014	11.1656	11.3249	15.9516	3.85164	3.60248	10.6092	14.6263	12.9986	4.53761	13.7818	15.4317	9.42857	34.4314	9.94299	20.7076	8.02139	5.44896	22.0652	14.6067	3.09423		27.0159	28.0481	28.7849	29.103		6.05263	8.13594	4.89297	7.21922
		-7		0	6.33802	1.89261	6.81881	4.44816	12.8529	7.71153	5.59463	1.2205	2.44751	3.70171	4.73764	24.3396	0	2.71706	12.3926	0	0	8.2739	16.5217	6.63929	6.8299	5.33499	2.22613	2.72608	8.78271	0	2.67068	14.9732	7.3776	3.34225	1.9954	4.67391	10.4869	1.82841		1.72295	0.601422	0.389864	3.11861		0	0.720906	0.830057	0.19182
		-6		6.46273	0	3.73634	0	7.9097	5.87328	0	0	0.650936	-5e-07	0	-0.9334	0	0.06504	4.5072	0	2.73871	3.90016	0	0	0	0	6.17263	1.80411e-15	4.62711	7.32747	2.09524	1.04427	5.31522	6.01945	0.534759	0	14.6739	11.985	0.984529		0	0	0	0		0.986842	0	0	0
		-5
		-7.5																																						5.65128	5.52214	5.06823	7.10291		1.11842	0.549262	1.09218	3.2011
		[Exendin-4], Log M		R1902.60A											S1932.63A					V1942.64A					K1972.67A					D1982.68A					L2012.71A					K2022.72A					M2042.74A
			Assay number	1	2	3	4	5	6	7	8	9	10		1	2	3	4		1	2	3	4		1	2	3	4		1	2	3	4		1	2	3	4		1	2	3	4		1	2	3	4
		V		100	100	100	100	100	100	89.3275	100	100	100		94.1124	100	100	99.1619		99.8721	100	100	99.1029		100	100	99.0192	100		97.8672	100	94.8269	100		100	91.1406	100	93.2226		84.8698	100	100	100		100	100	99.1249	99.3524
		-11		99.765	72.9017	76.259	80.9488	95.8488	95.1816	100	86.1111	93.3894	94.968		100	87.1877	94.7674	93.3178		94.5205	91.2019	97.1029	100		96.3554	94.9203	97.1281	94.4377		100	94.5902	97.0322	93.0178		96.1497	92.0347	99.0214	100.017		100	93.4738	96.191	99.2776		98.7998	100	95.8803	100
		-10		99.5444	97.4341	83.4532	85.8414	94.7368	92.7428	92.193	91.9591	99.8798	95.2244		98.6747	69.8911	88.6982	100		100	97.8508	99.2019	96.4334		82.6879	98.1093	100	98.7155		84.8995	84.5902	99.0322	98.77		75.8289	100	100	100		82.3647	100	99.9802	90.287		99.9249	94.0546	100	94.9015
		-9		89.6882	91.3669	74.8201	95.404	85.8414	98.7546	97.2222	91.0819	81.3702	61.5705		59.9526	28.3152	68.0008	49.303		65.4823	85.225	78.1029	73.101		97.2665	98.7335	97.7444	90.2825		90.4117	93.9676	99.4526	92.1929		58.7433	45.2994	68.8384	57.4751		50.4008	66.9455	70.2918	48.8929		85.7501	85.044	90.645	89.2911
		-8		94.964	92.0863	99.5204	73.6101	85.619	91.4084	90.7895	105.117	80.649	72.6603		20.6505	6.59833		28.1884		49.4222	53.65	46.1991	50.1996		54.8975	86.3326	70.291	65.2119			83.703	100	99.2913		33.9305	14.5218	46.1279	53.8206		12.8257	27.4886	33.9055	16.7709		50.2379	46.2494	71.7025	54.9807
		-7		68.5851	136.211	95.2038	79.3921	82.0608	96.7457	28.5088	48.0994	17.1875	68.4936		0	7.4952	29.0485	9.83655		20.2514	13.059	15.887	19.0145		15.7175	17.9954	21.1928	13.9018		59.2158	57.3207	60.2641	55.7828		0	0	16.3059	6.97674		5.71144	6.3197	3.10291	7.57443		23.1655	24.3515	34.8053	28.7861
		-6		67.6259	27.5779	15.5875	99.8517	42.2535	64.4922	0.146199	4.53216	3.48558	11.9551		0.191558	0	0	0		4.88498e-15	0	0	2.10777		12.0729	0	3.18818	4.7695		29.5872	0	6.89655	18.9858		3.07487	1.78814	2.5e-06	7.27575		0	-5e-06	0	0.77912		4e-06	0	0	0
		-5		3.83693	2.15827	-5.9952	-6.894	4.00296	2.89103	-15.0585	15.0585	0	5.67309												0.517084	8.88383	0	0		0		0	0
		[Exendin-4], Log M		W214ECL1A						F2303.33A					M2333.36A					Q2343.37A					V2373.40A					N2403.43A
			Assay number	1	2	3	4	5		1	2	3	4		1	2	3	4		1	2	3	4		1	2	3	4		1	2	3	4	5	6	7	8	9	10
		V		93.9149	87.9719	98.8661	100	94.4526		91.7172	100	98.4917	100		96.2959	99.2919	100	100		91.7172	88.6159	100	100		99.846	100	100	97.3614		100	91.8639	100	100	100	100	91.1458	100	100	95.2995
		-11		100	100	97.512	94.8746	95.8029		98.5928	94.6494	86.1678	98.6491		100	96.5899	93.582	90.1823		100	100		99.9498		100	89.0299	99.9493	100		93.8308	100.86	100.151	99.7902	97.9036	92.9036	100	91.25	98.0939	100
		-10		77.4186	96.3384	83.6112	71.3951	100		100	95.0185	92.0748	89.2359		99.4603	94.4836	93.1513	98.775		95.6684	83.6048	99.5525	100		86.6763	95.4774	89.2164	94.7875		94.6222	94.5515	88.2815	93.8394	92.8646	76.1068	85.0911	90.9375	69.9773	83.0174
		-9		48.0651	87.8399	65.7684	45.4792	54.1606		84.2303	96.8635	100			97.8374	100		89.1003		94.8648	90.0465	85.0626	82.9844		54.1386	55.2921	54.1946	60.4663		79.8721	69.7945	48.4684	43.7917	36.263	48.3724	35.6771	39.375	43.1084	40.4094
		-8		9.37485	43.2386	12.7801	7.92276	21.7518		62.5087	72.3247		66.5729		65.6722	60.5058	61.0525	67.2999		64.6488	34.8414	64.709	73.7518		24.6402	30.777	24.6657	33.6571		36.7104	17.6995	27.2039	37.0399	-1.6276	7.55209	3.84115	12.1875	13.8666	13.4193
		-7		1.51177	9.83672	5.38954	0	11.5328		0	12.9151	48.5764	13.5794		7.68675	19.5056	16.3181	11.8776		7.46967	3.74653	18.5138	30.1756		0	3.99704	0	4.37109		10.245	9.0967	8.92047	5.71047	3.84115	8.13802	9.89584	17.8125	9.32525	8.87036
		-6		-5e-07	0	0	19.2565	0		0.181261	0	0	0		0	0	0.155499	3.20178		0	0	0	0		8.18521	0	8.19368	0		0	-2.85168	-8.7736	8.7736	2.86459	0.520837	-3.38541	8.4375	0	5.07961
		-5
	Oxyntomodulin
		[Oxyntomodulin], Log M		Wildtype																															P1371.32A					E1381.33A					L1411.36A
		V	Assay number	1	2	3	4	5	6	7	8	9	10	11	12	13	14	15	16	17	18	19	20	21	22	23	24	25	26	27	28	29	30		1	2	3	4		1	2	3	4		1	2	3	4
		-11		94.135	99.6823	99.5542	100	98.1031	96.4383	96.1647	97.1021	99.7754	98.6513	100	97.3101	102.638	101.126	96.534	100	97	100	102.524	92.385	100	99.7746	96.6772	100	100	90.3901	88.9404	91.1792	100	95.0257		100	99.6359	98.3093	100		95.6938	99.1571	96.7213	100		97.4729	93.7978	89.7768	100
		-10		95.2899	98.112	94.2014		96.8691	95.6164	97.8536	99.1408	100	100	92.2206	99.2089	100	94.7682	100	98.8799	88.75	95.7468	91.8129	100	95.5262	99.7746	99.2089	94.5792	96.9733	80.8754	98.7626	100	86.9381	98.592		88.4444	98.6716	96.3689	98.8995		97.0556	87.7635	96.776	99.4498		93.935	100	93.3765	99.4337
		-9		100	96.4843	100	95.9356	95.7045	100	96.1823	100	93.86	91.2829	92.0792	100	96.2034	70.8609	84.3918	100	91	100	88.499	97.9592	99.5526	100	100	97.3253	88.7386	83.7298	93.5035	93.8719	83.3757	100		98.5	91.3217	100	93.5858		100	89.7065	87.9235	95.733		93.7184	96.9414	83.3693	95.386
		-8		73.0513	100	92.5416	95.7637	88.4516	92.8082	100	80.5592	99.376	85.5263	92.7864	80.6962	95.4871	57.202	93.8026	94.4617	100	97.0128	100	97.8221	99.4408	93.8377	80.6962	86.8973	90.8522	100	100	99.7215	91.603	93.5252		75.2222	98.584	92.6993	90.1969		91.9764	95.246	100	99.9078		98.6282	79.0994	100	89.944
		-7		70.0927	33.9321	22.9097	33.2344	50.5302	68.9041	69.0887	20.7514	39.4359	78.9474	75.6719	66.4557	87.8224	33.9404	2.7544	84.1288	63	85.064	53.6062	99.4822	82.9714	99.3738	66.4557	60.3424	84.5282	79.5433	91.1833	89.1365	78.626	73.3813		72.6111	100	91.6427	88.0339		88.1487	100	90.9836	91.1003		100	82.9227	88.4809	94.2754
		-6		15.3992	9.20739	13.1663	0	8.88145	8.08218	11.7171	0	0.361922	14.4737	19.0948	40.3481	12.3926	11.0589	7.54481	28.0647	36.5	50.569	28.0702	30.9168	21.4652	39.2159	40.3481	14.1227	54.3101	10.6565	18.4841	22.7484	11.7896	3.90545		21.1111	33.1086	32.9491	30.9293		16.8568	27.3253	17.9235	23.5449		83.6101	77.1453	64.2189	75.4493
		-5		0	0	0		0	-1.05e-05	0		1.34782	0	0	0				12.6367	0	12.712	9.58493	6.44228	0	-7.5e-06	0	6.13409	0	0	0	0	0	0		0	0	0	2.44834		0	0	0	12.1927		40.5776	47.6636	34.2693	39.9557
		-7.5
																													31.8744	58.778	62.3956	42.1544	30.3186		59.2222	89.5482	88.1844	70.8437		62.6794	74.9483	53.0601	63.7558		99.4946	88.3602	96.0403	90.2645
		[Oxyntomodulin], Log M		R1902.60A						S1932.63A					V1942.64A					K1972.67A					D1982.68A					L2012.71A					K2022.72A					M2042.74A					Y2052.75A
		V	Assay number	1	2	3	4	5		1	2	3	4		1	2	3	4							1	2	3	4		1	2	3	4		1	2	3	4		1	2	3	4		1	2	3	4
		-11		100	92.8292	100	100	100		95.7787	100	99.5996	90.2069		100	91.8491	100	99.6577		99.5748	100	99.3728	100		94.1133	100	100	99.292		95.453	100	94.7987	100		102.227	93.9985	100	100		100	93.9975	101.522	100		101.451	90.729	100	96.3645
		-10		88.9191	100	97.0502	103.977	97.2385		98.107	84.4093	97.794	98.7925		99.2746	100	95.9483	100		100	98.4615	100	98.2776		98.4801			100		100	99.5123	100	99.3773		89.7068	98.7084	92.398	98.767		96.4524	89.6007	97.332	94.7881		97.0676	95.6327	99.3257	92.7499
		-9		100	78.3572	96.4226	52.1512	95.1465		100	66.1389	83.0395	100		88.4112	94.4509	90.8995	90.3766		94.6154	98.5897	99.6499	94.3403		100	97.7524	98.9047	99.9821		95.453	98.9461	100	95.4883		100	93.9985	103			94.2619	94.7962	100	90.0118		101.919	98.0813	90.7558	100
		-8		96.1977	80.8344	92.887	69.7523	91.4226		93.8972	63.1547	100			97.6582	90.7492	95.0449	99.567		94.6154	95.3846	90.3822	96.7845		64.5545	93.3978	98.2818	99.9501		90.97	99.9433	99.1051	99.1923		93.7401	93.9057	96.5523	95.9338		96.3095	99.0202	95.336	99.674		87.1154	86.1346	93.2057	89.2939
		-7		47.8544	58.2138	64.8536	51.1734	66.318		82.0505	37.4543	21.0753	87.6463		100	83.3647	89.3998	93.4786		91.2821	94.359	88.1029	90.4403				98.1989	85.4434		97.7862	95.1323	59.0604	89.3923		87.504	95	90.1291	89.689		92.6191	100	96.1265	91.0779		79.9852	71.374	77.3882	68.3839
		-6		40.6301	45.8279	7.32218	44.133	8.99582		21.6665	11.5713	5.37396	52.9154		52.3083	37.2135	45.2002	43.2996		70.2564	47.6923	65.4034	58.9796		70.5975	91.5002	90.7505	89.5012		49.8689	79.2972	42.7293	60.3829		62.6149	65.4524	64.4933	63.2912		97.1429	100	85.2174	95.4776		31.2687	30.3406	36.395	29.1889
		-5		1.66667e-06	3e-06	0	3.65059	-10.251		0	0	0	0		0	0	6.4839	10.2864		21.0256	13.8461	17.1129	16.0765		50.0174	52.2064	66.1276	57.3994		0	12.4323	0	13.2291		24.1838	11.1949	24.9093	18.7764		55.2857	40.1235	30.3557	41.2935		4.34425	0.434424	0.182892	5.03662
																										0	23.1334	12.4039							0	0	0	0		0	0	0	5.69763
		[Oxyntomodulin], Log M		W214ECL1A						F2303.33A					M2333.36A					Q2343.37A					V2373.40A					N2403.43A
			Assay number	1	2	3	4	5		1	2	3	4		1	2	3	4		1	2	3	4		1	2	3	4		1	2	3	4	5	6	7	8	9	10
		V		99.6239	89.8483	98.1657	100	97.4193		99.2093	100	91.5275	100		98.4959	100	100	99.6758		95.0368	100	97.4559	98.319		99.1939	97.5141	92.3683	96.5135		100	98.8673	102.663	98.9756	98.3609	96.9624	102.368	94.0793	82.3895	98.8751
		-11		95.2405	96.6912	99.3664	100	99.8387		91.6176	84.8485	99.1403	80.6862		97.377		96.3729	77.446		87.5379	87.0956	100	92.8429		100	90.7103	91.699	100		85.9144	90.0621	92.1671	95.1931	107.581	104.016	101.699	91.9169	101.203	99.7983
		-10		94.7245	99.4376	99.1922	100	94.8387		100	43.29	95.6625	98.5932		100	89.7517	93.1068	96.077		97.0577			100		87.0197	100	100	90.6666		92.4304	106.757	87.7226	106.352	99.8739	101.751	105.921	92.3288	70.0543	105.594
		-9		87.7758	97.0475	100	80.8899	100		96.6158	59.3074	100	84.4987		94.1511	82.4207	93.9667	89.6889		87.3965	92.6097	84.7406	83.4548		95.9195		92.9981	82.8983		96.2925	80.2483	86.8243	94.342	95.3822	101.133	92.9981	83.5764	99.1699	81.412
		-8		64.1212	100	88.0607	66.641	66.129		58.0358	27.4892		79.2121		83.8304		89.2991	89.3283		100	81.128	88.267	89.7316		87.6631	83.2884	98.3728	55.8571		48.038	22.5679	28.9992	33.8692	33.2073	34.6662	33.3276	20.4565	30.0233	40.031
		-7		13.6854	47.7069	54.8941	31.6872	15.9677		8.44682	11.5238	50.7832	53.2927		86.9104	63.532	76.0797	70.3932		83.6448	73.9482	73.0479	93.7511		20.425	42.08	33.3276	29.6246		16.2663	2.32739	-0.0315218	5.16942	0.535854	3.295	10.9833	0	2.79286	-5.12025
		-6		4.98131	18.6139	7.1369	3.5e-06	0		0	0	0	2.01243		3.65527	24.9661	13.9564	11.0658		31.5872	33.9737	43.2135	47.2269		0	1.59872e-14	10.9833	0
		-5													0	0	0	0			0	0
	Exendin-P5
		[Exendin-P5], Log M		WT												P1371.32A					E1381.33A					L1411.36A					L1421.37A					L1441.39A					Y1451.40A					Y1481.43A
			Assay number	1	2	3	4	5	6	7	8	9	10	11		1	2	3	4		1	2	3	4		1	2	3	4		1	2	3	4		1	2	3	4		1	2	3	4		1	2	3	4
		V		98.1833	95.7746	91.9189	100	100	100	100	100	100	100	100		98.1737	100	100	99.4997		95.8505	100	94.5596	96.1729		99.434	90.856	100	99.4682		100	99.0476	100	99.5133		100	93.9641	100	100		93.7832	100	100	100		100	100	100	98.0322
		-10		88.7881	95.187	98.0102	95.9154	91.7715	96.2153	85.5923	106.868	91.9208	98.0826	98.5061		100	99.4667	96.335	100		93.4105	85.5171	99.4651	93.1775		100	99.9989	90.9899	100							99.3488	96.8166	95.5952	98.5146		95.6451	86.9606	98.6486	98.555		87.1593	100.439	97.6221	96.8632
		-9		100	100	100	99.6153	92.4756	100.441	69.2756	101.182	70.9555	75.9179	75.6674		82.625	86.2255	90.1667	86.9716		100	96.9287	100	100		89.1239	100	95.4243	98.2255		96.6667	93.3333	98.1225	100		100	80.4747	119.525	99.6458		100	90.9391	88.5689	93.1116		100	97.6965	96.3576	100
		-8		99.2349	76.1847	98.7837		99.3134	66.4696	61.7271	87.9817	77.5331	89.5381	82.7785			89.339	93.1135	92.0317		75.738	81.5873	87.6291	79.8555		90.2494	85.9896	69.1349	83.1228		92.8571	100	98.1665	94.2198		77.2564	76.8621	115.308	85.1343		83.8226	82.2029		88.2669		65.8434	97.6965	82.9952
		-7		37.7397	21.5869	38.5163	44.4053	43.889	30.7984	31.042	47.5004	41.5197	51.1908	54.8938		88.3482	85.3375	83.9942	86.1226		31.1908	31.2216	52.0549	36.2115		62.8669	25.9472	67.3854	56.2995		42.8571	85	66.6442	58.9556		62.9506	62.7679	73.3401	65.2998		20.1065	22.7924	48.8965	33.3017		58.6293	68.1934	29.1189	64.8637
		-6		4.06932	21.7127	11.1382	9.7051	15.9928	15.4071	0	10.313	0	7.51222	11.8882		26.6174	33.6667	34.3257	25.1223		7.07189	20.9032	13.3318	15.2114		12.6564	14.079	17.0895	16.7555		44.7619	50.5238	40.3667	46.25		18.5822	41.2188	26.7199	28.6555		15.273	14.8401	9.47002	10.3719		34.3612	32.4577	16.3539	5.12907
		-5		0	0	0	0	0	0		0		0	0		0	3.1375	4.13322	8.14571		0	0	0	0		0	0	0	0		-4.7619	4.7619	9.55415	2.94668		0	10.5717	1.80234	0		0	0	5.68333	0		11.3321	9.94163	0	0
		[Exendin-P5], Log M		S1932.63A					V1942.64A					D1982.68A					L2012.71A							K2022.72A					M2042.74A					Y2052.75A					S206ECL1A					Q210ECL1A
			Assay number	1	2	3	4		1	2	3	4		1	2	3	4		1	2	3	4	5	6		1	2	3	4		1	2	3	4		1	2	3	4		1	2	3	4		1	2	3	4
		V		92.4383	100	86.1785	97.4236		99.9695	100	100	100		100	100	100	100		98.8062	96.3551	95.5213	99.7308	103.717	96.2827		94.5596	99.1324	99.3662	100		93.2076	85.9383	100	89.3242		95.7049	100	92.6747	91.6152		99.3374	99.6412	94.2283	100		101.405	95.6861	100	100
		-10		94.5472	74.6377	92.908	97.9905		95.486	97.9522	99.656	99.5556		94.3577	94.634	92.4097	97.2376		95.6116	86.6334	97.0472	88.6493	82.5806	93.3908		90.5026	100	100	90.2136		89.6975	100	93.9146	100		98.4445	95.0041	91.8915	100		90.8707	93.9207		95.1327		94.6394	104.314	99.5165	98.1339
		-9		100	71.0663	79.3682	100		100	98.4126	99.6446	96.0003		76.2701	97.5817	98.6326	96.3695		100	100	100	100	92.6895	95.486		100	99.1885	99.5565	92.365		100	92.6719	93.8889	95.6555		100	89.4308	87.2477	90.2168		97.1192	100	88.4759	93.1644		88.8403	94.4941	98.1245	96.1346
		-8		77.8616	61.3354	100	80.1998			93.2678	90.3327	95.8117		59.1557	72.305		81.2438		82.4901	72.6858	69.0803	93.6922	91.9543	90.3072		80.6234	78.6495	86.6559	82.1848		83.1189	68.6131	70.2135	75.4435		97.8049	49.9979	100	80.1655		100	75.8216	100	92.6802		100	114.371	94.5665	99.9668
		-7		45.2958	32.5569	50.2555	57.7238		53.1477	78.1407	68.6915	65.3329			51.7364	49.6064	83.5939		48.5595	42.4705	67.8273	64.31	98.7958	112.907		67.4319	65.2199	60.2004	72.0651		51.1	41.1852	45.5622	47.3114		44.3824	22.4196	64.1717	46.2352		71.556	62.0172	74.4707	68.333		83.7812	88.7471	90.2133	78.0322
		-6			16.6149	20.3508	13.8419		0	28.0521	15.0301	15.1995		32.8007	0	47.617	32.1508		16.7757	16.3987	19.7344	20.0316	15.4946	42.1452		12.4377	19.3325	22.7417	16.8716		2.76625	6.37038	13.0214	5.09542		0	0	15.2149	12.0842		21.3073	13.8188	46.2982	20.357		34.5012	30.5445	40.2115	30.1247
		-5		0	0	0	0		1.40349	0	0	2.03699		0		0	0		0	0	0	0	-15.4385	30.1984		0	0	2.19851	0		0	0	0	0		1.81381	12.0511	0	0		0	0	0	0		0	0	0	2.65295
		[Exendin-P5], Log M		Q211ECL1A					H212ECL1A					W214ECL1A					F2303.33A					M2333.36A					Q2343.37A					V2373.40A					N2403.43A
			Assay number	1	2	3	4		1	2	3	4		1	2	3	4		1	2	3	4		1	2	3	4		1	2	3	4		1	2	3	4		1	2	3	4
		V		93.1101	91.5705	95.1021	100		98.605	100	97.3089	100		94.4259	99.8405	100	100		99.2093	95.2201	98.363	98.5202		92.1401	96.8693	100	100		99.2093	100	96.5055	100		94.4152	100	100	95.6252		100	95.8544	100	100
		-10		92.361	100	100	90.3217		96.148	93.1066		92.133							91.6176	96.478	91.1653	91.0354		81.8747		88.8628	98.5216		89.2896	92.6534	94.1344	92.7034		99.1644	94.6595	99.6546	100		91.954	100	78.1306	90.3219
		-9		98.4824	95.5176	99.9357	90.2119		100	81.1572	100	93.314		95.6018	100	90.6256	99.5643		100	100	100	100		100	93.5128	88.6132	86.5199		100	91.327	100	100		100	99.3213	94.5127	95.8177		54.7893	93.1657	82.8477	89.213
		-8		82.3257	97.6998	90.2135	89.1385		66.9485	55.0518	96.867	76.3193		91.8287	88.9368	90.3336	90.125		56.6158	71.5723	67.6685			67.1934	100	86.3252	76.6215		65.6599	83.737	73.9708	70.5141		78.5429	70.2136	85.2121	80.666		94.2529	75.4884		84.7881
		-7		71.9709	49.6963	61.2317	57.265		89.6884	35.8161	86.6499	52.0301		60.4554	55.482	60.3256	51.3933		58.0358	57.6101	56.2135	65.5654		36.2925	65.6215	50.9673	49.5125		46.7383	28.1871		58.3184		52.7156	45.2615	60.3266	50.2122		21.9668	31.8249	45.4173	37.3124
		-6		58.9919	6.79111	20.2648	29.6666		59.1123	0	33.1117	12.3322		7.51538	20.1149	23.366	10.0326		8.44682	18.8151	33.4944	17.094		4.56982	50.7933	50.2203	21.3295		2.31299	14.7748	45.0444	11.2354		0	7.99475	20.1246	8.26541		0	18.0846	0	12.0982
		-5		10.9488	9.95287	6.32134	9.62013		0	3.60967	2.33147e-15	0		0	13.7014	8.21653	0		0	0	0	0		0	0	1.64779	5.03125		0	0	0	0		7.57061	2.03297	6.97215	0		2.51596	0	5.68333	4.93616
[truncated: 28 more columns]

## Sheet: Supp Fig 6
	Mutagenesis
		Binding Data - residues in TM4-TM7				Values are expressed as % Specific 125-exendin(9-39) bindng
		[GLP-1], Log M		W297ECL2A						T298ECL2A								R299ECL2A								N300ECL2A								I3095.39A					R3105.40A
			Assay number	1	2	3	4	5		1	2	3	4	5	6	7		1	2	3	4	5	6	7		1	2	3	4	5	6	7		1	2	3	4		1	2	3	4	5	6	7	8	9	10
		V		100	91.1177	100	100	100		100	100	81.0411	94.936	100	100	98.8128		96.3077	95.7532	98.4	103.626	95.2542	100	96.611		99.8638	94.6224	96.2278	100	100	100	100		94.021	84.4679	92.0753	100		100	100	110.967	78.4741	87.6703	100	78.2364	80.6754	91.9908	99.2252
		-11		95.1092	98.4178	93.9535	99.3258	81.4332		98.4409	90.5384	100	100.563	92.6521	98.0472			88.7442	97.1273	94	102.857	96.4407	98.9691			100	100	88.3776	100.894	94.3575	94.479	99.3868		91.4182	100	97.1708	92.2831		81.2708		86.8529	110.967	93.188	97.4109	100	92.4953	88.0985	108.099
		-10		93.9528	95.591	95.5814	114.832	90.6623		94.6662	81.0269	80.7776	99.3962	87.1986	79.9273	100		85.5218	92.2571	98	103.077	101.525	93.0241	84.975		86.4915	95.1311	84.5167	95.2206	87.3184	91.7727	87.5697		89.547	94.8815	100	88.9686		81.1008	91.1277	73.9782	83.7875	79.9046	97.7298	97.1107	100.169	91.0657	100.125
		-9		99.1313	95.3555	94.186	91.4607	90.6623		82.5493	78.8606	65.7818	48.6923	37.8301	44.7321	44.4853		100	100	100	80	100	100.481	91.0351		90.5187	91.3564	68.6366	97.2716	84.9162	102.165	92.8094		100	88.9415	35.1824			97.5249	88.5131	95.2316	85.0136	119.755	98.7993	106.567	89.681	71.701	74.8175
		-8		96.1163	100	92.5581	99.6629	90.456		56.4254	11.3302	13.4291	5.50918	1.54994	7.85649	21.2323		72.7667	96.292	62.6667	25.0549	75.0847	62.0962	100		93.5683	86.7818	100	76.3891	78.3799	87.5507	67.447		84.9995	17.9319	13.6262	79.1552			66.8766	67.4387	61.1035	99.1145	64.9156	69.7936	79.7373	89.8551	50.474
		-7		92.5824	59.9429	62.3256	91.9101	61.6721		10.1713	2.79255	7.93845	-1.27991	-2.29621	2.08901	0		23.9885	30.6826	41.3333	37.1429	65.0847	32.5086	42.9549		74.3302	71.885	73.5257	38.9683	46.257	33.1529	23.5786		28.0111	0	16.8283	25.0082		35.4636	47.9708	81.5395	58.6512	87.6703	56.0976	52.7204	44.2777	48.9485	24.2345
		-6		48.0632		33.7209	28.0899	36.5907		0	0	0	0.556483	5.68312	4.99546	2.76267		0	0	0	0	0	0	0		15.2921	18.304	20.0432	0	0	0	0		0	0.787373	0	0		12.192	31.8496	5.51771	3.88283	25.3406	25.3283	17.4484	10.3189	13.5284	20.5579
		-5		0	0	0	0	0																															0	0			0	0	0	0	0	0
		[GLP-1], Log M		H3636.52A											E3646.53A					F3676.56A					A3686.57G					D372ECL3A										R3807.35A
			Assay number	1	2	3	4	5	6	7	8	9	10		1	2	3	4		1	2	3	4		1	2	3	4		1	2	3	4	5	6	7	8	9		1	2	3	4	5	6	7	8	9	10
		V		100.063	100	101.714	100	100	100	96.5279	94.8174	91.1595	99.805		100	94.8207	99.4556	98.4106		100	98.7066	91.0023	95.5571		91.6135	100	98.9219	98.9455		100	89.0047	98.2203	99.8371	102.071	100	100	100	100		89.8896	91.4477	85.7532	85.7532	100	100	100.016	100	100	98.5447
		-11		92.7105	95.151		92.6437	80.6897	86.6667	93.8693	100	84.0487	93.5612		94.0802	94.8207					100	100	95.5571		96.0245	92.9713	100	93.4482		86.7602	71.4889	94.678	98.5484	92.9294	103.111	98.0535	96.3911	103.74		100	91.0023	90.4176	100	100	98.545	92.7249	115.891	97.6721	99.3971
		-10		100	97.0531	98.7493	96.0919	91.8391	97.3563	100	97.886	97.4952	95.0021			99.4157	99.4556	99.1324		73.9949	79.0752	81.6317	100		100	80.0274	83.8068	100		78.6701	100	97.5424	100	90.7939	90.7272	104.549	87.7016	107.782		93.8748	93.3565	98.6793	98.2165	94.8163	95.6349	93.5185	112.871	95.4318	91.8919
		-9		70.3292	89.4967	99.9686	94.7126	100.919	114.368	92.7034	80.205	100	95.4967		96.5419	100	100	100		57.9956	69.418	89.5948	55.853		79.6179	70.37	92.8561			84.7896	85.6928	99.8305	93.3616	94.7864	88.8576	92.3983	79.3779	69.278		97.7383	100			91.3911	99.6032	93.254	76.9622	95.7753	89.0229
		-8		78.3848	62.6171	100	77.2414	83.2184	90.1149	74.2473	102.883	100.384	100		91.6665	88.7782	96.7023	84.6358		19.3209	32.078	19.1292	16.2593		43.2122	13.7748	56.8008	71.7927		30.931	40.5228	75.8051	85.2122	90.3435	92.9483	71.9803	93.4519	93.2639		97.5593	85.6664	100	80.7305	90.9449	83.4656	92.7249	101.045	108.793	72.3493
		-7		30.3879	28.3652	22.2266	50.3448	59.3103	85.6322	62.3318	70.788	91.5439	60.9874		71.5787	66.4409	82.0453	71.1258		14.3879	16.4884	0.0429-123	-7.51441e-06		9.21275	6.93081	30.2319	39.1334		0	52.0177	24.8136	55.4839	40.0186	76.7246	55.4042	36.2514	50.6944		84.9238	74.1952	57.6366	72.5893	33.0709	22.6191	27.1164	55.518	60.2053	6.65281
		-6		19.0066	9.00662	2.36878	19.7701	15.0575	20.8046	27.3543	41.7681	6.02178	30.0212		23.1019	24.908	26.3688	46.755		6.37178	0	5.13394	3.97286		0	5.94904	0	0		7.43116	0	7.16102	4.13073	2.19858	27.6173	0	0	0		12.2147	28.0133	13.0322	30.9118		2.87915	2.24882		17.4956	2.4948
		-5														0	0	4.90066																						0	0	0	0	0	0	0	0	0	0
		[GLP-1], Log M		F3817.36A											K3837.38A								L3847.39A								F3857.40A								E3877.42A
			Assay number	1	2	3	4	5	6	7	8	9	10		1	2	3	4	5	6	7		1	2	3	4	5	6	7		1	2	3	4	5	6	7		1	2	3	4	5	6	7	8	9	10
		V		92.436	100	98.1103	99.714	93.9201	97.2853	100	100	91.2122	100		88.4374	91.1998	93.4615	99.7168	94.3662	97.2897	93.4555		92.436	100	96.3003	96.2278	98.4457	97.2213	100		92.436	97.2092	100	100	100	99.4366	100		90.6766	96.2278	99.0536	102.375	97.4919	100	97.1342	94.9861	92.8134	84.0181
		-11		93.5599	97.313	94.6666	100	100	100	102.299	103.849	100	96.7267		100	90.8174	97.0713	86.6733	100	98.458	100		84.6507	97.276	96.1883	85.0205	98.97	100	96.8097		96.8797	97.4309	88.7442	81.0411	97.8351	100	100.324		100	100	100	98.715	99.7735	97.382		100	99.7201	103.684
		-10		100	90.2652	100	95.9582	100	97.7495	98.7583	105.314	82.4183	89.2553		77.3484	100	99.4199	96.8265	97.5352	100	93.5079		100	94.0765	100	83.4368	97.7715	97.4805	93.3476		100	100	67.127	73.2458	83.0769	86.705	100		89.832	90.6204	99.3691	91.4152	89.4013	99.4996	99.3154	100.627	91.4067	197.967
		-9		89.0647	86.5217	68.6366	83.44	72.3077	80.1293	48.562	39.5893	59.4874	43.7438		83.6059	84.1064	100	98.1245	75.493	89.4533	89.7906		82.5585	61.5814	66.1424	98.1245	100	86.6033	84.9785		70.0896	44.8661	63.05	58.2233	61.4066	40.424	53.4233		90.0776	98.1245	82.224	78.963	59.8706	73.9958	100	82.9719	78.1498	81.9173
		-8		46.9986	48.6957	26.8743	34.6991	24.1247	29.1919	14.2686	26.3973	19.609	30.6738		57.4292	12.7823	34.339	100	51.7253	60.7477	78.7958		83.4573	1.61658	73.895	100	74.9251	53.7597	59.4421		38.7165	18.349	38.2059	20.2135	19.6484	15.2713	28.0536		85.6825	67.4218	36.9874	37.7391	14.3042	9.44327	38.953	60.9331	60.0975	82.4513
		-7		13.8813	0	3.70606	8.40802	9.45623	3.3938	0.967515	14.0458	1.31666	3.05611		22.8361	12.0111	0	35.9473	16.5141	39.3925	49.0838		48.8306	0	43.74	43.5076	46.0861	4.92653	29.6853		10.2256	31.0816	9.76996e-15	4.84219	3.25275	0	11.1997		46.9684	24.8946	7.21609	7.43731	14.4984	5.14447	13.5436	14.3454	4.63092	20.7173
		-6		0	1.80435	0	0	3.40318	0	1.44329e-15	0	0.0201325	-0.0201325		0	0	4.19982	0	10.9155	0	18.8482		0	0.0514228	0	0	3.22097	0	0		0	0	0	0	0	0.610851	2.39217		23.5463	0	0	0	0	0	0	5.57103	-9.15738	3.58635
		-5																																					0
		[GLP-1], Log M		L3887.43A					T3917.46A					Q3947.49A
			Assay number	1	2	3	4		1	2	3	4		1	2	3	4	5	6	7	8	9	10
		V		97.2	100	100	98.1666		91.8528	100	92.0661	100		98.0183	90.6766	100	96.8217	100	99.7075	100	84.9038	82.8167	99.1984
		-11		92.8	76.2626	96.5478	102.642		93.4213	94.4624	94.975	92.9839		96.8548	100	93.0298	100	93.6232	94.4003	83.3501	100	100	100
		-10		99.36	80.8945	91.2121	90.8621		100	92.4746	100	91.638		100	95.3918	87.2545	96.9767	98.9855	98.9553	87.4546	92.7132	97.9593	84.2582
		-9		96.4	30.4972	89.1169	100		96.1512	73.2351	73.8293	64.0213		63.3806	56.3859	61.0939	93.7209	86.6667	100	88.4285	99.183	92.3885	80.5128
		-8		100	4.43325	77.3916	98.815		75.5654	33.9041	53.2139	68.2936		12.0871	13.3521	25.2769	46.7442	54.4928	71.8763	60.5318	68.5553	64.4686	29.3498
		-7		38.2	0	27.2992	61.7542		28.2399	0	12.8384	21.9063		3.67097	6.21205	2.5984	7.67442	3.18841	9.25616	7.03409	15.4518	18.4896	6.01648
		-6		8.71	7.55781	14.1474	15.0296		-1.85962e-15	0.891691	0	0		0	0	0	-1.16279	12.6087	0.167154	-3.14601	6.89495	-3.74894	8.69047
		-5					0
	Exendin-4	[Exendin-4], Log M		W297ECL2A								T298ECL2A					R299ECL2A					N300ECL2A					I3095.39A					R3105.40A											I3135.43A
			Assay number	1	2	3	4	5	6	7		1	2	3	4		1	2	3	4		1	2	3	4		1	2	3	4		1	2	3	4	5	6	7	8	9	10		1	2	3	4
		V		100	100	100	100	100	98.2254	100		94.7661	100	100	92.6428		97.7626	100.756	100	100		92.37	100	100	100		92.2484	100	92.995	100		83.463	95.6674	94.702	77.9249	100	100	89.8749	100	100	96.625		99.2653	85.8732	97.0349	99.8721
		-11		94.8553	95.3425	92.5875	95.614	94.7264	100	91.3953		100.456	98.6337	97.1691	100		94.7945	96.0976	99.823	100.927		98.3575	95.6522	93.6541	97.5179		96.2905	99.1877	100	94.8338		100	100	85.4305	100	89.8455	70.4535	100	93.0831	94.105	100		100	100	99.6937	100
		-10		61.4148	97.6712	90.057	96.579	92.8856	97.7465	98.6822		92.5439	80.7147	74.7288	87.3066		100	98.1707	95.6637	101.148		98.3542	94.0902	99.3788	90.513		100	96.0347	86.6173	87.199		93.1857	84.0854	100	94.9227	98.4547	88.4964	88.7004	99.5585	78.0907	77.3791		98.0195	97.5831	100	97.2236
		-9		56.5916	93.6986	75.0203	92.6316	98.7562	94.3662	91.3178		22.076	21.3347	15.5712	20.7122		77.6256	96.0366	99.2478	92.9909		100	94.0419	97.0767	83.3425		37.2182	75.4123	62.6092			74.905		94.9227	86.755	88.9625	50.6921	60.2936	90.2134	56.2291	72.349		92.0074	92.0066	66.534	72.73
		-8		42.7653	76.9863	56.6314	58.1579	71.6418	59.7183	79.0698		2.77778	10.5097	4.27569	9.35647		34.2466	77.1342	88.9823	96.3142		80.316	86.4734	78.6236	66.6299		45.6992	24.606	12.6966	57.4315			54.5904	80.5739	83.0022	95.3642	56.5632	19.0538	86.3135	51.4081	44.1868		71.3774	26.6475	32.8646	75.3878
		-7		16.7203	18.9041	53.214	14.2982	32.6368	18.0282	39.5349		-1.53509	5.57015	-2.68028	3.35864		0.04566	39.3293	26.1062	27.1903		27.0573	23.752	23.0207	8.16327		6.45178	14.4071	48.2912	15.8093		0	52.5955	55.6291	52.0971	63.1347	54.5585	5.28548	56.9536	50.5489	7.5534		23.1597	16.1369	32.2824	18.8359
		-6		-2.54019	9.17808	0	0	3.7811	25.3521	20.9302		0.146199	7.09406	4.02042	-0.198844		0.456621	42.3781	45.354	34.4411		3.8183	23.591	24.4823	9.81798		0	0	0	0		3.77328	7.32446	43.2671	-1.54525	27.1523	24.6301	-0.82654	22.9581	22.4344	4.6283		0	0	0	0
		-5		0	0			0	0	0		0	0	0			0	0	0	0		0	0	0	0									-1.54525	2.64901	-1.10375	-3.43675	5.93801	7.40149e-17	-1.33333e-07	1.97933
		[Exendin-4], Log M		H3636.52A								E3646.53A					F3676.56A					A3686.57G					D372ECL3A									R3807.35A
			Assay number	1	2	3	4	5	6	7		1	2	3	4		1	2	3	4		1	2	3	4		1	2	3	4	5	6	7	8		1	2	3	4	5	6	7	8
		V		94.1891	96.6514	100	96.5398	93.2616	100	100		92.5589	100	99.2676	89.4049		96.4203	100	99.2822	100		100	99.3841	100	100		99.449	92.9406	94.9775	100.071	100	100	100	100		98.4706	98.1685	94.3891	100	96.0892	98.5447	100	97.8542
		-11		100	100	91.7624	94.1709	92.9455	99.2991	95.1872		93.5252	99.1	97.6775	100		95.6042	92.5589	100	98.5246		88.3365	99.2157	91.4112	91.711		97.9592	100	96.6892	98.6525	93.5947	96.059	100.625	99.7094		100	98.4831	95.7692	114.348	88.189	99.3971	100.208	98.0841
		-10		92.8278	100	96.5053	100	100	82.3637	87.4688		100	99.2822	100	99.5068		100	99.1	99.5068	93.8002		93.4615	100	95.6441	92.7743		100	103.506	98.2883	100	99.5242	100.847	95.0587	99.4767		98.5294	100	97.1041	115.408	90.2887	91.8919	101.081	98.5445
		-9		82.6862	91.388	92.0869	100	98.7173	98.8548	97.6535		77.2259	86.3939	79.2976	83.1121		54.8792	47.193	79.2976	57.3375		88.5901	53.2746	88.2621			83.0612	74.397	76.1261	89.1253	106.883	65.8058	95.7824	75.9806		100.691	88.427	88.0091	88.8387	88.189	89.0229	83.1601	92.3757
		-8		100	96.2895	77.4838	83.4179	96.5506	82.2263	69.8452		90.5694	95.1011	83.1121	79.0731		53.2399	79.0731	46.7272	38.8482		20.2469	8.73226	24.4011	26.3129		38.1633	42.3006	53.0405	47.2813	73.8191	45.3463	60.6548	72.6988		73.8971	58.1461	54.9774	100.236	41.4698	72.3493	56.5489	62.3402
		-7		88.5793	65.6436	43.0105	22.335	64.9107	54.3289	41.1882		49.3351	47.193	53.9771	46.4056		13.31	13.3313	5.03474	9.34912		13.6919	4.1182	0	2.2425		7.55102	3.89611	22.8604	13.7116	33.8099	1.39192	35.287	9.55904		23.2353	25.8427	13.3484	51.602	15.748	16.6528	14.5738	20.8088
		-6		26.8616	18.7357	15.976	0	5.81768	9.39074	-5.09236		0	5.01998	13.2922	1.16645		0	0	0	1.16988		0	23.0781	4.74735	0		0	0	0	0	15.6272	0	19.6772	0		8.30882	0	0	10.0933	8.34646	2.4948	-2.4948	2.76961
		-5		-1.1e-06	-2.66667e-06	0	11.6751	3.06917	-5.03894	-9.88517
		[Exendin-4], Log M		F3817.36A									K3837.38A					L3847.39A					F3857.40A					E3877.42A									L3887.43A					T3917.46A					Q3947.49A
			Assay number	1	2	3	4	5	6	7	8		1	2	3	4		1	2	3	4		1	2	3	4		1	2	3	4	5	6	7	8		1	2	3	4		1	2	3	4		1	2	3
		V		100	100	98.6968	100	100	98.374	94.1565	96.8429		98.0707	95.1567	100	100		96.2873	97.6277	100	100		99.59	97.4395	99.2142	100		100	98.2623	100	100	95.5245	93.5554	100	98.1723		99.3199	92.8058	92.0632	100		97.5727	100	93.5333	100		99.101	97.2335	100
		-11		100.305	91.9753	100.006	101.013	98.4263	103.955	96.0452	97.4285		99.2122	99.3362	98.7598	99.7557		100	100	95.862	98.9403		99.0779	94.5235	100	95.4774		93.7473	100	100.528	89.6124	93.6695	100	88.2507	90.8616		92.3698	90.1783	92.0259	99.9775		90.3258	85.4842	100	90.6357		100	99.3797	94.7802
		-10		97.5684	95.679	93.6943	99.7977	97.1573	82.8806	81.1328	95.6473		98.0707	94.359	97.0067	94.1957		97.3848	99.2701	98.5423	90.9584		74.5492	100	87.1807	90.2919		84.5752	87.0945	91.9377	100	100	75.0071	100	100		100	100	100	95.3938		100	70.8274	91.5298	97.561		99.1894	100	100
		-9		66.1017	48.0247	37.1964	63.8204	54.8216	29.855	39.8035	50.4409		100	100	83.7215	99.0449		84.8916	77.0073	75.3135	80.1815		43.1099	72.4751	38.2613	55.7796		60.7407	50.9873	69.3767	84.04	80.1988	23.2849	58.3551	61.3577		95.7527	28.8748	79.3998	82.2937		79.1766	43.1346	91.3335	60.1887		51.9048	69.9394	52.8846
		-8		10.4737	6.17284	8.69691	30.9524	43.6975	14.1622	16.5147	8.44782		18.6495	54.7009	51.0957	47.392		55.6911	46.3504	45.3762	49.3376		12.4872	9.24609	7.51474	10.1291		2.91939	7.89845	32.9946	25.4088	31.3581	0	21.0183	28.7206		51.3071		38.3944	48.7744		36.3936	4.5901		41.534		6.73495	15.7647	28.1593
		-7		0	0.98765	2.74527	3.89447	20.6943	3.29727	-3.29727	1.24431		0	36.4672	11.1851	22.7554		16.1247	19.708	24.1379	20.0977		16.8425	0.355619	0	5.77403		0	11.8477	0	20.5027	32.9775	4.54027	0	6.26632		75.7492	40.8233	5.40824	22.1922		10.2459	0	7.32774	5.95004		3.8317	13.7398	4e-06
		-6		1.608	0	0	1.28678	6.12667	-2.9855	5.05456	0.535999		18.0064	0	2.45553	3.27649		0	0	0	4.99374		0	0	0.638507	0		0.915033	0	4.06504	1e-06	9.86382	7.97039	0.652741	0		40.0524	0	0	3.20558		-3.45557e-15	0.240991	0	0		-1.33333e-07	5.46168	10.989
		-5
	Oxyntomodulin
		[Oxyntomodulin], Log M		W297ECL2A						T298ECL2A					R299ECL2A					N300ECL2A					I3095.39A					R3105.40A											I3135.43A
			Assay number	1	2	3	4	5		1	2	3	4		1	2	3	4		1	2	3	4		1	2	3	4		1	2	3	4	5	6	7	8	9	10		1	2	3	4
		V		100	100	100	100	100		100	100	100	99.9274		100	100	100	100		100	100	97.4543	84.6323		97.1304	99.3251	100.918	100		99.7921	100	96.2912	80.8379	98.2802	106.447	98.5535	95	86.0302	100		99.4554	86.5596	90.1295	100
		-11		74.8322	88.4848	98.5455	86.8914	93.4323		93.5862	98.031	99.8837	100		87.3016	71.3376	113.115	84.4444		99.4211	88.0872	100	100		99.0105	98.7317	99.0427	84.8981		100	98.5701	100	87.6374	82.2802	95.9434	88.0503	107.233	100	90.4088		100	94.4561	99.2497	96.8211
		-10		97.3826	63.6364	96	94.382	96.3696		97.3787	98.8663	80.1629	95.3859		94.2857	97.4522	114.754	76		95.6931	92.8971	100.979	79.9122		98.682	100	100	74.0665		95.99	80.8994	88.4615	69.5055	92.7885	98.1132	88.9937	81.9182	83.5852	89.675		92.9078	94.6019	93.3475	93.9859
		-9		49.6644	77.5758	97.0909	92.1348	98.0198		89.0686	88.5442	83.2461	88.5965		55.873	97.4522	107.787	72.2222		100	83.613	98.8251	71.6795		84.0352	67.3547	66.8476			98.2246		73.0082	109.272	73.8324	106.761	110.22	80.0315	85.3709	99.0042		86.9896	100	100	82.8942
		-8		52.6846	63.6364	73.0909	88.015	85.1485		44.2276	35.1432	30.7155	39.3855		59.0476	90.1274	126.639	78.2222		92.354	92.0582	96.8668	63.8858		100	39.3304	34.2702	99.2971			64.7812	89.9039	88.4615	78.1593	99.5283	92.7673	84.5912	85.5082	92.2956		97.5625	58.2006	48.5062	88.9426
		-7		48.9933	36.9697	35.6364	21.7229	42.5743		5.40993	4.7136	-1.57068	7.50877		35.5556	62.7388	93.4426	61.5556		98.4307	75.4474	66.9713	43.6883		55.8845	24.1843	23.9033	79.5503		18.156	71.6737	75.0687	87.4313	100	85.2201	88.0503	81.761	91.5522	85.0105		73.7697	44.9162	21.9098	75.1535
		-6		0	0	0	0	0		4.07139	2.8043	-3.95579	3.28399		13.6508	55.0955	86.0656	44.4444		41.7611	42.3378	21.671	20.6367		-3.19744e-14	0	0	0		43.5571	12.4888	54.6703	47.2527	42.5137	46.5409	57.8616	41.5094	48.1456	48.6373		0	7.82784	0	19.1317
		-5								0	0	0	0		0	0	0	0		0	0	0	0							0	0	0	0	0								0
		[Oxyntomodulin], Log M		H3636.52A									E3646.53A										A3686.57G					D372ECL3A					R3807.35A					F3817.36A
			Assay number	1	2	3	4	5	6	7	8		1	2	3	4		1	2	3	4		1	2	3	4		1	2	3	4		1	2	3	4		1	2	3	4
		V		90.9167	88.5308	99.4558	97.9967	100	85.3638	98.579	99.1119		93.3226	100	99.0226	100		100	100	96.0729	100		100.93	97.3008	94.5569	100		95.7229	98.4726	100.742	99.5305		96.1146	90.625	95.0407	100		94.126	93.5841	99.5221	100
		-11		106.99	89.4098	103.6	101.554	96.2796	102.167	114.92	80.1066		97.2933	98.0389	100	90.3996			91.76	100	99.2866		97.4526	96.1677	97.3279	90.443		93.0924	96.2264	98.8118	99.0362		100	94.7115	97.7597	98.2995		96.8735	100	98.8108	94.8147
		-10		91.7957	92.8003	90.6655	85.8544	88.798	80.3352	97.5133	102.487		100	92.8499	96.499	95.7775		82.7697	90.2992	84.8885	80.9551		100	100	97.1206	97.0266		100	89.398	94.0834	76.6063		94.9045	100	100	99.9115		100	92.5516	98.2647	95.7745
		-9		91.6702	93.6794	92.4236	96.4023	82.7882	76.6558	114.92	80.1066		58.0857	63.1933	49.0192	76.384		86.5582	90.182	87.1075	80.3947		97.385	81.8793	100			73.494	86.4331	92.8225	100		97.4522	89.6635	84.4196	88.3995		95.6892	88.9749	100.055	98.1345
		-8		105.232	65.9272	92.6748	83.7694	78.7408	82.0523	97.5133	102.487		45.2185	28.383	38.8877	50.1028		81.7466	85.02	76.9288	82.065		90.7811	84.1624	86.2602	97.3305		65.4618	91.5544	78.6615	81.8781		69.9363	78.9904	96.1303	81.2195		98.1999	92.7729	95.3351	90.2157
		-7		73.4617	100.586	111.762	78.3728	74.0801	56.9092	66.9627	72.4689		30.1355	7.55583	29.1902	41.1093		32.2474	36.6659	25.6474	26.2549		16.1801	41.3527	41.4189	24.8874		26.9076	72.327	16.2949	57.3311		49.172	49.8077	55.1935	47.1007		86.4046	76.7699	81.8877	79.3268
		-6		25.8686	38.3005	42.8213	40.5969	47.2199	32.502	-4.4405	4.4405		0	3.10293	0	4.2092		9.1738	6.30193	2.10087	5.13384		0	29.1924	0	0		0			0		0.185886	8.11369	12.3912	5.2165		19.5642	37.0944	27.842	29.4165
		-5																0	0	0	0
		[Oxyntomodulin], Log M		K3837.38A					L3847.39A					F3857.40A					E3877.42A											L3887.43A						T3917.46A					Q3947.49A
			Assay number	1	2	3	4		1	2	3	4		1	2	3	4		1	2	3	4	5	6	7	8	9	10		1	2	3	4	5		1	2	3	4		1	2	3	4
		V		100	86.2637	98.1377	100		100	96.6543	100	100		100	91.3208	96.8765	98.5057		99.7534	90.2907	96.9565	100	100	100	100	100	100	100		97.5253	93.5591	100	100	98.5115		100.812	100	100	98.319		100	100	100	100
		-11		99.5833	90.9341	99.132	98.1346			93.351	91.0759	95.1007		98.9827	100	100	94.3053		97.7549	88.188	93.9967	94.834	83.8242	93.2352	94.2101	77.8654	88.3413	99.4036		96.6678	100	93.8716	94.1995	90.1124		100.227	83.3075	81.3072	91.3661		103.251	82.9938	101.533	92.5926
		-10		89.2361	90.1099	100	94.9987		82.9531	100	100	95.2266		87.4003	91.5609	96.5501	100		98.8584	97.3407	100	91.7485	89.0136	97.6391	77.1895	81.9206	77.443	89.4632		96.6781	91.789	99.1541	98.3779	100		91.5736	81.2112	90.5809	100		100.872	94.8335	92.2095	102.81
		-9		98.6111	94.7802	95.098	95.9157		87.8327	82.8208	96.2536	88.9134		79.754	90.8062	95.5711	88.5299		99.6195	96.7842	98.8629	95.395	103.53	101.075	75.4999	80.3154	95.3534	104.97		91.2211	37.515		70.1135	68.3394		100	65.528	69.3639	78.4766		100.213	92.0154	87.2286	70.3704
		-8		85.7639	100	99.2157	90.7147		85.0443	77.9427	88.8569	80.4972		100	88.0618	79.5804	75.3231		100	89.1156	82.2742	97.1482	95.4652	87.9617	95.1845	101.014	103.802	58.8469		99.657	30.1274	82.3119	59.3994	60.7776		61.1928	6.98758	20.6649	45.8513		52.8364	42.5705	32.3116	64.4955
		-7		85.0694	56.978	96.0784	80.1629		94.0431	65.2174	76.1767	76.212		42.0545	41.3722	32.8671	30.7754		71.6819	43.2282	46.8227	75.1286	85.4371	80.7387	73.1343	73.2188	68.6567	41.3519		100	2.01945	47.4771	11.1245	31.2222		19.235	0	40.2885	16.8846		12.1569	10.0525	9.96169	39.9745
		-6		59.0278	21.7368	41.9608	43.4199		47.9087	49.0986	21.2296	41.9445		6.01729	4.15094	0	3.91761		9.7032	4.70006	10.1942	6.54512	15.1706	11.1033	10.1943	26.0772	5.97015	0		84.2171	1.37479	0.100917	14.5516	9.2268		0	3.26087	0	0		0	0	0	1.91571
		-5			0	0	0			0	0	2.19447
	Exendin-P5
		[Exendin-P5], Log M		W297ECL2A					T298ECL2A					R299ECL2A					N300ECL2A						I3095.39A					R3105.40A					I3135.43A					H3636.52A
			Assay number	1	2	3	4		1	2	3	4		1	2	3	4		1	2	3	4	5		1	2	3	4		1	2	3	4		1	2	3	4		1	2	3	4
		V		98.9971	91.5213	100	100		91.4664	92.6573	96.6881	93.1544		97.5836	91.5213	100	100		98.0403	90.8291	98.1737	100	100		98.1537	100	95.0378	100		100	98.6565	100	100		98.9458	93.0632	100	99.9695		97.3537	96.7447	100	100
		-11
		-10		95.7942	96.9658	99.2458			100	100	97.6325			100	97.1265		99.1247		88.2121	100	97.312	90.723	97.9857		98.9467	61.244	98.6092	89.0947		82.2957	90.4625	95.3215	90.2134		100	93.733	74.2048	100		95.7448	92.239	89.6152	89.6133
		-9		94.6723	100	95.1235			88.3771	85.2577	92.1627	100		93.6932	100	90.4311	96.945		93.9763	89.206	100	84.528	94.0878		100	71.2321	100	86.8277		91.9371	100	95.6638	90.7742		89.5766	93.2247	81.5047	92.1648		100	100	65.6839	90.336
		-8		97.7535	96.2571	96.6515			91.9951	73.5318	100	68.7563		79.0289	99.3162	79.7328	82.4466		100	94.4406	89.5384	94.8595	96.1308		36.107	58.6722	70.2709			80.0829	88.0338	75.2013	76.9542		97.8441	100	81.8507			90.7372	64.6449	54.7338	74.6543
		-7		98.9255	89.0849	95.6233	94.653		42.8226	42.2139	48.2163	56.7114		37.2694	57.6993	61.7029	46.3299		66.032	57.6901	68.8114	81.1746	90.8515		50.9475	21.4713	20.8062	68.8468			42.71	50.0546	40.2201		73.5142	40.231	23.6065	83.8298		54.0722	46.8913	46.7103	49.6501
		-6		98.9921	99.1215	96.5347	99.2163		15.4623	13.6008	2.99582	24.7466		15.6616	15.752	11.7385	16.2315		16.3926	26.6141	35.5336	40.7995	28.8199		11.5142	0.956938	24.2718	17.8851		0	25.0064	18.1322	15.6933		22.1113	30.1418	15.3701	32.6099		6.60823	0	43.2842	20.7752
		-5		100	91.5232	90.1241	98.1247		0	0	0	0		0	0	0	3.31643		-2.22045e-15	0	0	19.5891	7.37997		0	0	0	0		3.72174	0	0	0		0	3.16563	0	4.25467		0	1.36424	0	0
		[Exendin-P5], Log M		E3646.53A					F3676.56A					A3686.57G					D372ECL3A								R3807.35A							F3817.36A
			Assay number	1	2	3	4		1	2	3	4		1	2	3	4		1	2	3	4	5	6	7		1	2	3	4	5	6		1	2	3	4	5	6	7
		V		92.4557	100	95.2133	94		100	100	99.9452	100		95.378	92.8644	100	100		100	100	91.5213	100	100	100	100		100.681	100	91.5213	100	100.128	100.41		95.7049	94.1164	100	100	94.0496	91.0418	97.6944
		-10		99.3886	91.0326	100	96.7334		85.3894	99.5164	80.2116	80.3116		99.8248	97.0325	87.5536	93.9657		91.3871	84.3494	95.3188	86.8895	120.306	103.972	105.299		100	99.1173	100	93.6686	99.2414	99.1209		98.004	95.4239	96.1715	108.093	91.9099	108.09	97.0111
		-9		99.0716	94.2542	98.9457	99.6416		92.2034	89.6554	100	84.1332		100	99.8573	91.2365	99.9385		80.0232	89.422	100	72.3034	99.7143	84.0839	64.1741		99.0708	85.1101	92.9271	98.7559	98.2402	98.6599		100	100	80.8695	81.1008	83.3592	88.82	100
		-8		99.8802	98.7755	90.7785	100		50.0536	22.2614	80.3395	58.9662		85.5475	100	92.8511			85.2878	75.9368		69.045	77.2496	64.0887	81.5791		80.3389	78.9374	98.0213	100.333	99.1909	101.024		88.0714	73.8883	75.7551	100.581	68.1785	83.9664	82.5226
		-7		100	95.9158	94.6543	98.4444		50.487	19.0213	59.6667	43.9452		47.8563	40.2084	39.8392	61.3279		28.2603	18.8164	84.7543	42.601	34.2168	46.7536	51.5508		32.3006	55.3561	62.5321	63.8273	60.1248	69.9201		62.503	39.9762	41.0137	81.1416	44.4265	68.2446	63.1487
		-6		36.6858	59.6665	32.3022	29.6544		18.0519	2.99452	12.6607	7.56425		10.4658	45.9871	13.4395	8.02523		11.1776	0	19.3708	15.9368	-2.26485e-14	19.5901	0		9.28073	0	35.5511	17.823	7.24014	25.1909		21.2471	0.180456	5.5184	16.5271	14.947	52.4155	40.7028
		-5		0	12.3322	2.96738	5.1239		0	3.94512	0	0		0	24.4954	0	0		5.55112e-15	0.972242	0	3.55271e-15		0			0	12.7346	0	0	0	0		0	0	0	0	6.00615	-6.00615	34.8704
		[Exendin-P5], Log M		K3837.38A					L3847.39A					F3857.40A					E3877.42A					L3887.43A					T3917.46A					Q3947.49A
			Assay number	1	2	3	4		1	2	3	4		1	2	3	4		1	2	3	4		1	2	3	4		1	2	3	4		1	2	3	4
		V		100.314	99.1178	100	92.656		95.7049	99.2332	98.5103	98.1737		95.7049	100	100	100		100	98.1737	100	100		91.8334	100	100	100		94.7596	100	100	100		96.3322	94.8896	100	100
		-11
		-10		100	100	86.3292	91.9306		100	100	100	99.4221		100	98.2936	97.3396			93.179	90.1849		95.3165		100	98.9243	92.2902	101.785		88.3279	69.5746	81.9579	93.0746		94.3017	100	94.5596	99.4616
		-9		69.7694	84.6401	96.0645	100		91.0726	98.7749	88.6863	100		93.9115	57.3	94.3433	84.5729		94.8896	100	78.6326	89.2514		93.3125	76.7153	89.2632	94.6717		100	75.4867	68.529	88.9125		95.4083	84.4794	96.1729	97.6164
		-8		75.6886	70.863	64.1973	99.3162		87.2504	74.4169	84.1545	78.2314		61.8916	42.1013	65.459	75.184		93.6077	78.2314	92.8561	88.4132		100.313	24.1073		80.1269		96.1078	60.2019	62.0516	55.7481		100	98.8689	80.3167	93.3466
		-7		59.2177	16.9696	39.6022	58.5071		52.3238	20.5279	56.1799	48.9196		40.0837	6.7863	46.1336	46.8382		75.8842	48.1355	91.5519	73.6124		85.2024	15.712	27.0527	83.727		54.4514	21.4852	33.7805	47.2888		47.9873	41.8752	65.4482	55.1211
		-6		2.90933	7.41118	12.433	15.6916		19.4181	9.72282	4.00088	31.1329		8.17669	0.130257	0	28.3085		71.5241	32.051	70.6992	51.2136		39.3143	20.7499	28.3173	96.2394		14.324	0	33.7573	9.64965		20.0491	0	15.6478	18.6544
		-5		0	3.10862e-15	0	0		0	0	0	0		0	0	0	4.37794		0	0	8.32667e-15	13.8146		0	0	0	0		3.77476e-15	3.34968	0	0		0	1.45082	0	0
[truncated: 4 more columns]

## Sheet: Supp Fig 7
	Mutagenesis
		cAMP accumulation data- residues in TM1-TM3				Values are expressed as % 10uM forskolin response
	GLP-1
		[GLP-1], Log M		wildtype
			Assay number	6	2	3	4	5	6	7	8	9	10	11	12	13	14	15	16	17	18	19	20	21	22	23	24	25	26	27	28	29	30	31	32	33	34	35	36	37	38	39	40	41	42	43	44	45	46
		V		0.564777	0.928172	2.10299	1.91907	0.581018	1.70849	4.03745	0.296533	1.0332	0.00384656	0.90385	0.00274666	0.192746	0.00026474	0.983375	0.0999218	-3.55271e-15	1.34227	1.07908	2.23419	2.10248	2.36571	-0.109863	2.31199	0.918299	1.92839	1.53272	0.186952	3.19031	1.92399	1.00081	1.36551	0.293944	-0.245588	-0.337302	2.02301	4.32353	1.0924	1.0924	1.75532	-0.677711	0.907752	2.02778	1.05963	6.66667e-07	1.66667e-07
		-12					1.06852	1.16622	4.97069	4.03745	1.03469										2.25857	1.78458	1.70393	0.091632	0.146242	0.106274	0.936657	2.58387	2.42985	2.47904	3.72264	0.340006	2.24831	1.67677	0.994376	5.31081		1.23809	-1.07647	4.42647	3.91629	3.91629	1.1383				-1.31667e-07
		-11		0.462054	8.14765	6.25114	5.39001	10.1914	18.5542	9.73491	4.97415	10.8808	2.9975	5.67124	3.37364	16.4713	0.409685	7.92078	2.30165	24.4821	8.55431	6.23015	8.18224	6.40444	4.59406	5.60825	3.64864	19.5844	18.4169	5.33995	4.03481	6.32283	7.95607	5.59146	5.79965	8.03513	3.12443	2.67063	-0.686711	5.04948	23.3921	23.3921	3.67021	7.36069	2.86153	0.783331	2.07674	9.79603	2.4757
		-10		24.0032	29.3072	64.5386	46.9022	60.3815	84.657	62.1637	72.8752	75.1415	25.8519	58.5516	48.0016	36.604	23.2271	69.8146	44.0469	85.1314	59.1869	52.847	50.654	44.6928	41.6947	42.9766	46.9246	91.0085	85.5834	47.7534	30.2164	45.6122	59.8461	52.5465	39.7105	54.7441	28.2973	24.9603	39.1596	37.3382	49.8795	49.8795	11.5532	10.7229	23.8012	20.7167	31.2038	72.8976	20.8962
		-9		98.1642	71.6355	98.1015	89.4584	81.9194	84.9488	94.7205	134.77	100.523	102.898	89.001	88.1589	83.017	87.0146	92.7227	98.555	100.929	90.4332	85.3711	108.932	93.5655	90.3187	79.0987	85.6428	90.5193	85.1234	82.2737	103.979	78.0459	103.688	86.9615	90.6271	101.215	67.9643	67.4762	83.9458	81.7206	72.3662	72.3662	77.2979	59.4108	68.6534	65.9111	67.6993	86.2355	79.5197
		-8		87.6641	86.9908	103.474	106.34	83.9506	96.3686	94.7446	76.4149	92.1662	100.569	93.8749	81.8924	80.4307	108.062	97.8694	121.553	101.975	96.0459	98.9553	93.2308	88.2409	85.1547	102.944	89.2633	99.9908	94.0303	95.4675	99.9716	130.971	97.2673	107.957	88.3785	89.7603	84.7098	80.8016	92.7431	92.2794	90.0881	90.0881	93.6277	88.0083	84.7177	77.95	79.9976	79.7465	92.9985
		-7		100	97.8023	110.225	92.6103	123.208	110.331	107.762	86.3367	78.9053	95.2778	99.9995	99.9116	100.009	90.5735	90.345	93.4715	102.897	104.699	103.908	92.6584	106.991	110.969	100.692	111.142	99.9908	99.9907	107.692	86.4218	75.7048	86.7041	93.9768	107.325	102.185	85.9969	83.3254	96.1767	90.1029	93.6932	93.6932	96.5425	87.6412	84.9142	83.0611	83.9833	84.21	86.0011
		-6		88.8713	87.6518					95.8431			90.6903	90.7234	87.0797	90.4885	95.6969	111.998	78.1182	82.0967																									85.9715	86.6944	83.73	93.4676	91.7827
		-5
		[GLP-1], Log M		P1371.32A												E1381.33A												E1391.34A									L1411.36A												L1421.37A
			Assay number	1	2	3	4	5	6	7	8	9	10	11		1	2	3	4	5	6	7	8	9	10	11		1	2	3	4	5	6	7	8		1	2	3	4	5	6	7	8	9	10	11		1
		V		-1.20949	-2.77556e-16	4.44089e-16	1.53272	0.186952	3.19031	1.00081		0.916298	1.12575	0.900673		0.901738	1.01929	-1.29284	0.0673883	-0.239615	1.52116	2.7463	0.363111	2.81258	2.02353	0.466893		0.920935	1.45364	2.47904	0.186952	3.19031	1.00081	0.901928	0.91629		1.00193	1.92874	1.21772	0.918277	0.902874	1.30928	1.66533e-16	1.0193	3.28371	1.07908	2.10248		1.02956
		-12					3.00635	-0.0302358	2.1759	0.790403		0.437389								1.76744	8.89996	-1.69643	-2.26137	-0.655787	1.73823	0.418195					2.23212	3.2039	8.15822	0.499672	1.88676									2.77481	3.48847	3.08619	1.11393
		-11		0.50435	0.59673	-5.967	3.44159	5.09028	4.72549	4.13022	0.499676	13.9148	0.182993	0.902239		0.442699	3.28543	2.09123	-2.02644	3.06851	29.567	1.21121	3.35139	1.09895	2.7632	4.11582		18.7043	4.26071	7.85723	21.043	6.21671	5.41628	5.94504	8.67994		6.54098	5.55784	2.83093	-2.049	0.668791	1.82496	-1.67032	4.19837	14.428	3.54932	2.50951		20.1762
		-10		19.0627	11.5606	18.3458	17.0801	41.5191	50.5372	24.1816	6.29369	31.4789	2.87082	13.5705		48.1779	66.3608	24.2679	29.5064	5.09128	101.919	7.42997	26.7942	21.8503	13.9428	36.4595		32.3147	3.45897	43.0719	72.8642	29.5746	43.2408	10.9925	43.3649		47.0049	37.2555	30.3695	21.7564	13.1864	15.1338	13.1296	14.1057	69.4937	27.5572	12.8016		71.8458
		-9		67.3675	48.1603	34.6142	95.3859	75.2528	104.32	99.7591	61.2564	72.0774	21.4622	37.7846		69.6956	109.196	41.2758	23.9037	25.9112	108.676	55.8684	85.1818	78.8359	78.3511	91.5461		22.688	7.18677	59.3333	75.3118	38.9982	54.7565	36.475	59.5052		94.6114	97.5198	106.538	95.6477	106.466	67.3679	22.751	47.4515	82.5461	103.361	60.3484		61.9547
		-8		71.6266	68.3975	47.8816	118.629	110.135	125.922	107.913	68.5337	87.0179	33.3458	40.0109		73.631	116.921	47.586	43.7948	71.3884	112.204	91.5437	96.7994	88.5568	93.4756	92.2266		50.9549	5.38707	71.7815	85.0358	40.5833	50.4191	47.8781	64.4863		100	116.663	108.255	123.918	141.628	64.4925	24.6761	92.7788	78.6952	129.838	69.2915		52.6673
		-7		60.7016	64.1339	46.53	126.773	75.7048	116.194	109.842	64.7265	77.5219	33.3188	43.2266		64.0073	95.8726	46.8747	27.7116	84.7365	99.0363	99.7379	88.5347	87.9909	93.0691	111.328		42.2695	15.1597	71.119	75.7048	40.5132	61.4581	45.8204	56.892		85.3199	118.298	115.977	116.068	105.909	98.556	21.5256	90.3721	76.0954	131.028	65.9952		53.8999
		-6		63.3495	60.2621	44.1405							30.1725	42.8383		68.3349	107.379	54.0445	42.6006																		82.0311	131.194		67.5123	122.658	62.9751	34.8768						55.3745
		-5
																																				5
		[GLP-1], Log M		Y1521.47A										R1902.60A												S1932.63A						V1942.64A							K1972.67A						D1982.68A
			Assay number	1	2	3	4	5	6	7	8	9		1	2	3	4	5	6	7	8	9	10	11		1	2	3	4	5		1	2	3	4	5	6		1	2	3	4	5		1	2	3	4	5
		V		2.36218e-16	0.903749	0.903986	1.02564	0.67589	1.2072	0.498375	6.245e-16	-0.0295356		2.56997	0.905785	4.70415	0.493896	0.929955	-8.88178e-16	0.399164	6.38378e-16	1.11022e-16	0.0913383	14.1389		2.41294	1.31004	0.581018	1.70849	4.03745		2.32527e-16	0.902864	-3.33067e-15	0.0294757	-3.60822e-16	0.120018		0.904759	5.19431	0.175772	0.164335	0.905861		1.37581	3.20959	-1.47388	2.76992	1.32651
		-12																								0.167163	1.06852
		-11		0.46689	9.91307	0.781704	2.04422					-1.82433		3.39175	4.46828	1.35499	-0.350785	-1.07683								-3.33216	2.0166	0.353136	6.23685	7.46113		1.11925	2.48915	12.0859	3.06881	1.82198	3.46689		2.44675	2.75771	0.278564	2.66937	0.00413167		0.308056	4.49709	1.86767	3.88105
		-10		1.62003	-1.59595e-15	7.3137	6.2347	0.99373	5.32459	0.894461	1.63506	-3.19521		0.422796	0.355917	5.33226	1.48563	0.679805		1.48538	0.783513	-0.85536	9.72751	7.14286		14.3427	18.9292	3.91298	21.2619	37.5624		1.94441	14.0022	1.01928	17.263	5.24747	0.84512		1.55478	1.00057	-1.33094	0.06938	4.05134		-2.36218e-16	0.0332652	3.83065	0.0287084	9.07849
		-9		2.64829	11.4775	26.6697	5.2239	-3.84398	9.30778	4.622	5.85996	-1.96522		2.10194	3.33067e-15	8.61047	0.725661	3.85106	5.30653	3.14019	2.00547	-0.79	12.2089	6.63527		73.272	82.4813	34.9771	60.1418	76.2404		15.1036	54.0066	3.07837	66.5834	18.7624	-1.29714		1.32825	1.60175	-1.17359	2.01996	0.416652		1.52184	1.00006	-2.35922e-15		5.56244
		-8		11.2933	13.2117	40.0304	9.8771	41.2713	54.2197	62.5197	52.8807	34.4706		4.13259	12.4962	23.188	1.99625	11.2639	1.52811	7.61	5.00313	-0.910937	24.2198	5.82192		146.166	150.49	126.835	70.5504	107.762		37.9684	67.588	45.1034	83.3277	34.2941	26.436		13.9415	7.26397	1.30677	6.01325	4.13312		2.84677	0.848514	8.88334	0.732279	3.89566
		-7		27.129	22.3686	35.0359	36.9061	45.5971	78.9296	77.1886	79.2027	60.7628		18.9371	26.8382	50.6606	48.5661	37.1883	38.6505	39.6866	33.4787	3.54195	63.1299	24.0215		118.318	122.506	92.4967	80.7979	102.592		33.7743	75.29	46.6989	92.8233	112.524	39.8006		39.6932	26.7756	1.89692	16.5582	19.4415		12.7572	14.1066	13.9666	12.1742	17.9638
		-6		32.7535	38.8727	31.1497	36.4657	62.1402	86.3464	95.8366	56.2249	62.282		43.9585	69.3326	70.0203	66.8304	76.168	99.1775	55.8326	46.7377	10.2008	84.3203	74.5438				112.929	85.9208	105.934		31.1495	78.1783	42.322	96.3842	64.6017	67.0569		46.2315	44.396	4.99386	23.1204	35.0112		41.6812	42.1621	53.589	36.3865	50.0129
		-5																	68.5886	74.5438	67.3853	55.2936	76.8127	79.6967																									88.2948
		[GLP-1], Log M		S206ECL1A												Q210ECL1A								Q211ECL1A												H212ECL1A												W214ECL1A
			Assay number	1	2	3	4	5	6	7	8	9	10	11		1	2	3	4	5	6	7		1	2	3	4	5	6	7	8	9	10	11		1	2	3	4	5	6	7	8	9	10	11		1	2
		V		-1.22125e-15	-4.996e-16	0.182786	2.47587	3.92837	0.919385	-2.13366	2.68684	5.11451	-2.53478	0.162251		3.98822	3.025	2.83925	-1.8568	1.03949	1.99996	-1.29189		-1.02938	4.83357	6.46676	6.20509	7.88636	0.185039	1.02944	0.920139	0.393442	-9.5785	2.13311		1.4938	2.564	-1.95784	1.02944	1.87619	-0.175281	3.81416	6.55803	-0.0640001	-0.100074	5.36675		0.0121951	6.84252
		-12					4.41471	6.45115	1.4012			3.41985	2.39567	1.8189															5.64571	3.33971	10.6648	1.58607	-4.53054	1.87372				3.66109	11.6663	-0.958445	-0.130337	0.132743	4.18919	-3.37733	4.07569	5.03178		0.178862	8.35433
		-11		11.6161	19.7193	-3.33067e-16	25.177	10.4201	2.32157			4.01527	27.2102	4.01968			3.28814	1.10647	-1.33495	0.412088	2.22225	8.56957		7.84957	11.9392	-3.3237	1.57934	5.70455	1.39397	7.74524	29.516	3.61065	3.96265	5.86007		24.3143	25.8889	42.708	60.0979	11.1232	2.48989	9.79204	8.93482	4.04152	13.6326	3.23961		3.12602	6.52756
		-10		77.3732	76.078	94.7843	100.879	42.6464	6.83086	37.2432	16.9779	17.8397	79.6986	9.74803		22.5298	20.9378	26.0647	42.0388	50.0937	17.2013	38.2957		12.211	27.1925	-3.49711	6.51198	6.45455	37.5949	50.8191	88.2837	25.6025	5.80263	48.1263		76.4956	87.1327	86.0354	100.649	75.7686	31.8607	28.1416	45.151	31.2891	30.2225	46.0025		7.54472	8.32677
		-9		112.709	114.6	103.645	122.134	87.8242	38.1966	83.6995	90.7056	69.9466	105.835	78.3937		64.4547	49.6943	67.025	74.2233	62.0503	36.7376	50.5943		34.1772	55.7019	36.0766	36.1003	23.8636	93.0567	73.6522	71.6985	74.7623	37.1353	89.471		85.4932	82.8646	86.5786	97.7542	104.54	66.9303	74.3938	81.8283	76.9211	82.613	68.8509		55.8455	58.8504
		-8		124.071	96.0439	98.7907	144.278	95.2878	91.0542	100	108.377	92.687	106.762	94.2913		93.7478	99.3918	77.2964	90.6189	67.0001	41.9685	51.3995		83.4427	69.0738	79.6821	79.8802	98.7954	79.6009	68.4146	104.629	77.959	78.2181	97.8191		120.555	96.9716	73.7475	77.3742	103.92	81.9146	87.0088	93.752	95.9208	89.8049	82.9951		85.0122	85.311
		-7		120.919	123.366	96.8019	121.921	90.7236	113.862	111.594	114.913	97.9237	103.671	96.3622		96.577	95.8844	80.7411	85.9709	84.9293	56.4981	51.6648		88.2761	69.1317	92.8902	93.4805	103.091	82.3522	59.5397	70.913	78.377	88.4907	99.4232		104.003	100	76.9681	76.1461	111.569	86.1618	92.2212	97.7266	101.763	92.9815	80.1467		87.5285	97.2992
		-6		122.989	136.071	106.621				106.525	110.166	98.3665	103.681	95.0195						68.986	79.0335	31.166		88.2761	69.1317	92.8902	93.4805	103.091	79.4119		74.0296	78.377	88.4907	99.4232		88.8156	77.5997	79.5514										87.5285	97.2992
		-5
	Exendin-4
		[Exendin-4], Log M		wildtype
			Assay number	1	2	3	4	5	6	7	8	9	10	11	12	13	14	15	16	17	18	19	20	21	22	23	24	25	26	27	28	29	30	31	32	33	34	35	36	37	38	39	40	41	42
		V		1.03783	3.19038	5.19824	0.0158796	1.03857	0.17283	2.01945	1.03848	-2.88658e-15	2.10267	3.10296	2.03918	-1.94289e-15	-3.88578e-16	1.38692	2.20031	4.15776	2.03916	3.10318	1.00073	4.12686	2.79061	0.1414	2.77231	1.4328	2.17871	0.133666	-1.2915	0.806025	-0.602316	-0.337302	-0.00955152	4.26393	5.93387	0.199446	-0.690763	5.0553	4.5e-07	-3e-07	0.773173	3.66667e-08	-3.33333e-07
		-12		4.47587e-16		6.08715	1.48819		1.27343	2.30459				6.93937	2.25665	13.0038		7.47713	5.15902	0.788494	1.29482	1.06493	0.471787	3.20934	2.63928	2.16434	1.61355	3.56169	5.47949	6.64592	3.96993	-1.34778		-1.70635				10.6371	7.47791	-0.769501		0.0661819	0.470818
		-11		24.6897	18.1656	37.97	22.8186	2.47258	0.908435	55.0611	21.1947	-6.53715	32.8612	15.7084	49.4294	32.226	22.2711	44.5646	25.4751	16.6898	6.73135	9.1607	7.17441	7.74193	11.1083	11.8717	9.10342	7.96722	37.3571	27.53	24.9342	11.9847	7.96139	2.67063	14.5702	44.616	22.9286	49.6067	9.23695	14.3073	10.3634	8.95591	18.7951	25.065	17.1765
		-10		74.4218	41.4829	116.356	73.5144	50.2204	4.81692	109.962	49.9072	74.687	87.2662	104.55	100	91.1863	88.3203	92.4233	89.9585	75.2553	48.2642	59.932	52.6646	66.1038	73.8802	58.8538	58.9852	59.5752	92.6462	89.1162	77.1234	49.6432	33.112	24.9603	43.0516	90.5121	98.9175	86.1607	84.2972	79.4412	75.9129	60.7043	77.5843	75.6305	87.5462
		-9		89.3269	56.5623	115.596	81.9297	123.313	48.2699	105.208	79.2002	100.917	77.3925	105.521	83.6919	100	95.237	100.304	99.5091	97.6931	97.9328	100.332	81.93	108.054	78.5689	97.3661	101.387	98.3031	99.3934	86.5476	82.0114	82.8753	84.8301	67.4762	77.7173	97.8351	112.143	91.2133	74.6747	83.3993	95.2627	75.2442	94.8716	83.5811	92.8355
		-8		95.4423	100	73.14	102.525	114.575	81.351	87.1101	103.068	112.81	115.52	98.5364	83.2424	93.0137	99.1189	92.3161	93.4329	101.295	98.2251	92.7154	92.2895	98.6654	93.6098	94.1356	102.182	103.107	93.8202	111.562	89.0316	84.9542	95.4093	80.8016	94.3505	101.421	108.965	92.8532	77.5261	85.5995	86.2586	91.4172	83.0114	74.2781	75.1231
		-7		98.7957	95.6115	91.1869	109.864	45.0507	103.362	93.1159	100.824	80.2829	98.1351	94.9914	96.4529	97.1091	95.8259	103.9	99.9052	95.5546	95.2165	100.576	112.672	88.3829	118.013	101.904	90.4442	91.8076	101.242	94.8622	123.704	90.6492	94.1351	83.3254	89.4651	97.7033	104.92	93.8061	81.6787	85.9721	85.6694	81.5252	87.8043	64.2411	81.7644
		-6		99.9466				76.1335	100.774		102.628	97.6299	104.267				102.902																98.4286		91.3085						74.218	76.5139	83.7482	60.0565	79.4216
		-5
		[Exendin-4], Log M		P1371.32A						E1381.33A						E1391.34A						L1411.36A						L1421.37A						L1441.39A							Y1451.40A
			Assay number	1	2	3	4	5		1	2	3	4	5		1	2	3	4	5		1	2	3	4	5		1	2	3	4	5		1	2	3	4	5	6		1	2	3	4	5	6	7	8	9
		V		-0.504861	0.263874	-4.33657	4.16496	-2.63817		4.15776	2.03916	3.10318	1.00073	4.12686		0.18293	-4.33657	4.16496	-2.63817	1.28273		0.986691	2.17871	-1.39258	7.82837	2.61379		-0.504861	0.263874	-3.52178	4.16496	-2.63817		-0.504861	0.263874	1.03933	4.06125	0.89323	0.016015		2.77231	0.15757	1.03849	2.79061	2.04848	2.20386	-1.38778e-15	1.01836	-3.02857
		-12		2.33548	2.54465	-3.09602	5.77829	-2.19618		4.34604	1.35235	-0.548305	1.21379	4.07383		-0.504861	-2.50194	4.37017	13.2425	3.02939		2.90874	9.68249	1.51826	3.0708	3.70419		3.12438	4.81536	-1.33843	5.34015	-0.80196		-0.372961	-0.834644	0.881287	4.28299				1.41864	1.34641	0.313489	3.79946	3.9685	4.92845	3.50251
		-11		24.1039	17.0997	17.7557	18.2743	17.3968		21.4995	6.71936	7.55293	9.85691	10.6769		14.0119	6.65363	11.1819	16.5972	10.1737		11.2657	52.5603	13.6572	18.5084	14.3324		23.4973	34.9965	30.2493	17.5322	19.8354		0.698993	-1.75244	1.52014	5.8578	-2.98023e-08	-0.885167		4.95805	10.2934	7.69779	13.9254	28.8398	7.99016	25.9474	13.8057	0.952811
		-10		47.8994	90.807	54.429	48.4397	87.9116		94.9216	43.7523	65.7737	58.8874	82.4866		33.3058	5.52603	18.6169	43.8992	20.285		61.2579	124.076	62.022	96.928	81.445		58.0094	109.164	75.045	42.7217	66.7397		10.5279	6.91638	6.23221	12.6633	1.23195	0.357746		38.2575	62.0992	59.0249	74.9506	64.2693	69.6206	81.6158	80.6478	60.8135
		-9		52.3736	146.918	50.1751	47.3443	115.188		107.811	86.5506	109.472	94.2338	112.177		37.3046	5.46615	18.7831	49.1845	22.8575		100.419	127.945	105.957	112.01	100.347		66.2286	148.031	61.0444	47.5314	81.395		41.6475	37.4591	30.1599	43.6728	8.33771	7.52677		90.2844	94.8392	79.3496	97.0538	80.7837	69.7807	92.5129	97.1401	85.0336
		-8		61.4627	146.581	78.2928	47.0404	108.423		104.074	92.4528	110.082	88.4546	105.786		34.835	6.4482	16.466	42.404	20.8797		108.54	128.242	112.124	115.703	82.5476		68.3775	121.289	55.3334	48.0529	78.6249		61.903	55.6241	26.7611	84.7028	72.84	72.6033		97.2923	103.116	86.8077	94.0138	110.701	71.5521	102.488	84.8719	87.0601
		-7		75.1397	157.427	72.4508	43.7731	109.099		120.861	86.4178	110.554	100.166	94.708		48.7884	6.4713	18.9977	48.8011	21.9785		120.169	124.571	112.627	111.288	107.421		65.0302	121.894	40.7904	46.7069	77.9157		61.7758	71.2227	32.7459	81.545	82.5959	82.4461		93.7253	121.754	81.3906	109.29	95.9416	69.6264	102.493	92.0501	100.661
		-6																																														116.402	107.273
		-5
		[Exendin-4], Log M		R1902.60A													S1932.63A						V1942.64A						K1972.67A						D1982.68A							L2012.71A
			Assay number	1	2	3	4	5	6	7	8	9	10	11			1	2	3	4	5		1	2	3	4	5		1	2	3	4	5		1	2	3	4	5	6		1	2	3	4	5	6	7
		V		0.027563882919`	0.938372	0.564882	0.512406	0.219642	-4.9308	-5.07756	2.02844	3.01929	0.182757	6.55665			5.19824	0.0158796	0.901756	0.908435	2.38291		2.56205e-16	0.564883	0.0973518	-2.32527e-16	0.901739		2.94061	1.249e-16	1.249e-16	0.493673	1.28177		0.182739	-1.77636e-15	1.0385	0.0254639	0.881927	-1.29483		-0.537405	-0.15726	1.09555	1.16438	-11.8936	4.264	-1.46247
		-12									5.20649	8.12558	1.65041	10.4278			6.98174	1.68432					6.56384	0.483769											1.8939	1.30779	2.22437	-0.506385				-1.79988	0.520159	-1.65568	1.91781	7.48936	1.592	6.35292
		-11		2.2865	5.59043	1.5468	1.65041	2.62002	0.214577	1.84471	3.88281	5.71165	4.10387	10.0763			23.5892	12.0178	4.51148	1.22285	8.46382		9.52858	6.75805	0.182994	5.723	0.584933		5.45659	2.19985	2.40333	-1.93044	3.17386		1.87576	0.115262	4.53363	-1.96403	0.884776	2.45924		0.494754	0.693546	-2.3229	0.75343	10.5745	0.944	-2.05732
		-10		1.11607	0.509779	2.80223	4.10387	12.0803	19.1689	24.5421	19.6506	27.4357	20.8704	16.3844			77.4637	65.9602	54.1139	2.83726	46.2818		60.0899	35.3062	-3.69492	20.8211	7.68842		0	2.08133	2.27384	-1.04768	3.88659		-1.11022e-15	1.6386	4.71119	0.165444	0.891294	0.449522		2.40979	-1.67338	26.9357	19.0685	5.62766	29.36	25.8055
		-9		5.44814	3.0531e-15	4.98571	20.8704	41.9203	57.9082	50.7516	26.5337	64.5152	44.8541	27.758			68.8207	92.0815	120.639	24.1521	70.0193		74.2928	51.1145	48.8769	26.0175	35.9203		19.3422	19.3563	21.1467	1.76889	13.5748		15.4845	3.16811	7.30938	16.9497	4.15184	2.77192		22.6947	24.1129	67.2488	83.6575	73.4149	68.512	75.8112
		-8		30.6972	12.8917	27.9921	44.8541	70.4738	97.0067	97.2488	65.6851	85.7262	84.8693	78.0154			61.3381	77.4253	116.364	31.3542	79.4673		90.4874	72.1161	37.2514	36.2629	95.6125		30.3722	31.0484	33.9202	-0.28137	23.1776		46.0728	30.6032	29.5259	56.8437	30.4443	25.6946		48.4262	44.1653	96.8451	108.041	95.9043	97.256	92.6207
		-7		45.4506	47.8782	46.1633	84.8693	101.255	83.8996	108.249	73.6851	92.5603	90.4721	97.5045		1	66.5662	116.556	143.945	36.5814	85.2992		79.5803	77.2201	51.7208	33.5699	90.4954		34.0347	32.2367	35.2184	-3.68157	23.1828		100.171	77.272	78.5258	70.8674	82.1919	47.7341		67.3804	74.7702	97.7842	103.315	95.1915	98.168	89.3023
		-6		51.5128	43.7198	79.4172	90.4721	63.1143	103.441	88.4515									115.688	46.635	79.9676				77.6086	30.3099	63.9242		38.5783	29.3616	32.0774	10.2529	26.5849				98.6166	94.8029	86.6875	44.5705
		-5
		[Exendin-4], Log M		Q210ECL1A						Q211ECL1A								H212ECL1A								W214ECL1A						F2303.33A						M2333.36A						Q2343.37A
			Assay number	1	2	3	4	5		1	2	3	4	5	6	8		1	2	3	4	5	6	7		1	2	3	4	5		1	2	3	4	5		1	2	3	4	5		1	2	3	4	5
		V		4.85576	-1.30769	4.14407	-0.579711	-1.30769		-0.102941	7.7688	6.01639	3.15385	1.16522	0.805369	1.14773		0.035708	2.55763	1.45892	-4.5	-0.257452	3.68803	3.42752		-0.574459	0.775406	0.771955	0.564042	1.0662		7.35979	0.694141	0.0664887	0.908435	2.33652		7.84849	0.208253	0.210035	1.09454	0.28113		7.97235e-16	1.20018	0.292436	2.57742	0.0119542
		-12		-1.47823	7.27473	2.74576	-3.24879	7.27473			-4.48006	1.18852	3.89231	-3.95652	0.922819			1.72737	3.55763	5.18421	-4.96154	1.50406	4.22783	6.97807		-2.34644	-4.62507	3.65439	1.55112	4.41996		5.70613	0.0158796		0.908435	1.95446		7.0852	0.0158796		1.09454	2.51366			5.73173	1.72011
		-11		10.7124	50.5824	43.2288	14.9638	50.5824		17.6471	12.0015	26.3361	16.2154	22.7217	28.7752	47.3182		13.02	27.5906	14.4605	35.1442	23.3062	23.8638	20.8568		10.8529	40.3211	9.35552	11.6569	19.3346		5.19824	3.44418	0.514789	1.28168	2.74812		5.19824	1.99535	0.673704	0.908435	2.15033		2.6266	3.7805	-5.97812e-16	1.60963	4.15777
		-10		78.3731	81.3297	67.2542	64.7705	81.3297		46.5735	93.16	84.9426	29.3539	84.8957	83.104	69.2273		50.0759	58.1504	66.3421	35.7885	64.4309	82.4233	70.8223		37.8171	87.2012	33.4915	84.3008	59.4493		18.7917	29.2531	9.69678	1.02645	15.3339		25.6961	22.7254	4.72052	1.12872	1.62981		23.3828	15.0562	9.01339	7.78188	5.55112e-17
		-9		93.9617	90.8791	80.3644	68.0556	90.8791		86.7059	99.3438	96.3443	54.4462	96.9913	93.0872	93.1591		82.4942	85.4391	90.1053	67.7692	81.1924	89.8479	87.2526		88.639	99.1243	65.9278	95.1704	85.6672		72.2224	70.7496	75.4067	2.33855	46.3154		109.408	59.412	34.0262	5.78939	58.4245		77.8248	84.758	48.3646	48.015	4.79795
		-8		96.3716	89.2967	88.161	69.1304	89.2967		102.5	75.2145	95.8935	62.4769	96.5131	95.7886	105.409		86.1007	98.6718	90.7105	68.2115	80.664	89.5906	87.464		95.4794	99.7993	87.7337	94.1598	94.7146		67.9668	58.73	89.4846	15.649	59.2167		89.247	59.2008	53.8528	29.1019	61.8188		86.7406	80.4114	72.0706	104.937	48.8449
		-7		96.8464	91.0769	98.161	75.3744	91.0769		102.728	85.1338	98.1557	78.1692	98.913	99.5302	107.068		88.9395	98.2053	87.5131	65.875	84.1192	92.8202	90.967		97.8745	96.9896	82.8258	96.886	93.3395		77.952	91.1859	110.036	55.6469	83.4457		112.022	73.9163	143.945	41.4244	92.8812		84.4828	73.4907	95.1375	101.294	99.3254
		-6																																107.49	55.2925	88.2146				119.31	41.324	80.1927
		-5
	Oxyntomodulin
		[Oxyntomodulin], Log M		wildtype
			Assay number	1	2	3	4	5	6	7	8	9	10	11	12	13	14	15	16	17	18	19	20	21	22	23	24	25	26	27	28	29	30	31	32	33	34	35	36	37	38
		V		3.64137	2.27845	1.73962	2.37087	1.27343	2.48873	1.00619	1.20865	0.0777156	0.125559	1.56819002228303E	0.433696	1.19271	-2.71433	-0.330252	0.96689	0.011733	1.69745	0.326628	0.230478	2.22112	0.656822	0.590495	0.984267	-2.46002	-1.4496	-0.807939	3.55576	2.44572	4.53676	-0.131783	5e-08	1.44433	1.63452	0.000589	-0.326396	1.51699	3.50278
		-11			-2.05909	2.26886	2.01767	0.908435	1.26995	1.11022e-16		1.3992	2.0251	10.678	0.45618	0.22153	1.14119		0.382044	-0.728178	2.55584	-0.16644	1.34739	2.48091	0.475056	0.740773	-0.0967888	0.350563	2.37223	1.60609	0.618045	0.32655		0.926355	0.792999		2.39337	-0.0588357	0.189234	1.46079	1.89065
		-10		5.45566	2.0116	11.1121	2.73337	4.81692	11.4284	26.9533		4.48739	6.27762	12.1242	2.63627	6.58984	1.94241	-1.27006	0.693378	-0.0267909	0.120401	0.725184	-0.67294	3.55667	1.49086	1.17278	0.978815	-0.043073	1.18892	1.55077	2.28609	0.379789	0.727854	3.70543	1.50822		10.1083	-0.0611203	0.285781	1.0457	1.33378
		-9		29.6705	51.0708	72.595	26.3165	48.2699	63.3611	110.453	30.2248	37.7119	36.2734	43.3022	12.7064	43.3559	4.35671	-0.379845	2.39028	2.26563	2.2955	9.84206	6.4682	17.8072	7.41095	2.9065	3.79107	22.3898	23.4464	21.8933	13.9766	5.68726	8.66005	8.77519	11.2077	2.77391	15.4219	1.15901	2.24251	0.536583	2.63949
		-8		87.6965	87.47	88.6097	91.5243	81.351	96.8182	81.896	66.8007	73.794	91.1982	56.5004	64.1755	89.6527	38.1639	20.6329	23.6202	18.6227	25.513	52.1972	43.3787	82.6106	50.9971	25.6012	16.0317	63.2931	73.636	72.805	44.8423	68.0429	64.4467	49.2481	48.221	40.9811	47.5965	19.4698	24.5059	9.99203	64.4108
		-7		100	100.578	103.57	94.9685	103.362	101.642	99.1645	107.639	95.3886	100	100	98.5365	98.3381	85.4964	60.1787	78.7867	66.795	89.7533	89.2344	86.2871	105.246	92.1882	83.7553	76.7994	87.49	90.5572	92.6302	77.361	79.4194	84.9797	86.7054	74.919	87.3576	87.9167	59.0699	80.2177	73.9565	96.8527
		-6		99.7255			96.9382	100.774	95.2251		93.0441	94.5698	96.5268	75.8086	95.7771	99.4346	98.5732	95.9088	96.0472	95.8824	92.5061	100.787	99.9497	88.8307	98.0744	95.1108	94.166	107.145	105.327	103.095	80.4341	76.4578	85	92.907	81.6821	74.9002	88.9166	69.0602	85.5334	92.0763	96.8527
		-5
		[Oxyntomodulin], Log M		P1371.32A						E1381.33A								E1391.34A							L1411.36A						L1421.37A						L1441.39A									Y1451.40A
			Assay number	1	2	3	4	5		1	2	3	4	5	6	7		1	2	3	4	5	6		1	2	3	4	5		1	2	3	4	5		1	2	3	4	5	6	7	8		1	2	3	4
		V		0.831195	0.801369	1.43989	0.444322	-0.252015		0.433696	1.19271	-2.71433	-0.330252	0.96689	0.0117331	1.69745		0.831195	1.43989	0.444322	-0.252015		1.64101		-0.807939	-1.55568	1.3565	0.132374	-2.2144		0.831195	0.801369	1.43989	0.444322	-0.252015		0.831195	0.801369	1.43989	-0.289165	3.68632	1.45132	1.01625	4.14066		0.774226	1.249e-15	4.16334e-17	-1.35694e-15
		-11		0.245747	0.613875	1.22852	-0.43063	-1.17118		2.45611	-0.630966	-2.35834		-0.214381	-0.160178	0.232171		0.601689	1.67524	0.145589		0.421461	1.65616		-0.614276		0.269463	-0.256866	-0.569294		0.234335	1.23656	1.47779	-0.116103	6.14578		0.159359	-0.571698	1.45687	-0.35846	3.79302		0.32677			-2.31296e-16	2.1226		2.18703
		-10		1.82829	0.806995	1.53496	-0.2108	-0.144066		2.63557	20.0271	-1.28054	-2.11152	-0.563044	0.817056	-2.28422		1.41112	1.95566	0.222543	3.27702	0.421508	1.80264		-0.513347	0.509715	-0.560402	0.603334	-2.04277		0.402274	1.78288	1.6649	0.389642	0.767158		0.516617	-1.21191	1.66662	0.0115065	3.73014	0.764878	-0.441498	4.38613		1.55205	-3.05311e-15	0.0998162	10.9575
		-9		6.92354	2.86654	3.46059	3.52331	3.73296		9.72188	91.4673	1.97844	1.39878	1.8218	4.87153	0.32222		5.07978	5.56401	3.10655	24.8485	0.845935	2.76649		5.62256	21.9725	1.77413	1.17145	2.77682		1.83661	1.80408	1.91505	3.622	3.31367		1.17191	0.25106	1.50505	0.193798	3.83001	0.28112	-0.159132	5.14492		12.5203	6.03595	1.52158	30.0833
		-8		28.9149	15.3235	19.287	25.7826	33.7865		46.0276	113.993	38.8842	19.8043	24.1221	39.0474	23.002		19.6242	11.9461	12.9944	51.9693	6.8622	17.5301		18.0459	68.6295	10.7549	5.00128	11.9594		13.8384	14.4986	7.4375	20.9779	28.0848		0.915304	-0.337367	1.54274	0.231516	3.85626	0.643455	0.204809	8.18893		72.2673	53.0185	37.0157	52.719
		-7		98.0862	49.8424	27.7463	52.2912	96.6348		78.3319	122.522	81.4438	55.7682	84.6965	71.8122	95.7237		36.1835	14.2724	16.4772	53.5155	26.3568	45.025		55.4604	102.197	84.2595	41.3343	34.599		54.787	64.5549	35.5809	39.3441	66.1743		2.42146	1.63851	3.24166	3.65061	5.06507	3.27794	2.85097	14.3322		92.0255	106.134	96.7503	111.111
		-6		111.682	72.6017	38.2462	63.4393	100.48		97.9302	128.641	108.548	90.5162	97.6321	99.6976	93.3063		36.162	12.1447	21.9116	66.3384	15.5072	54.0114			110.707	129.351	69.1494	101.681		82.4162	107.822	32.6107	48.739	81.9822		24.0718	26.278	24.4409	31.1129	11.4922	24.943	24.6121	26.4849		82.6817	91.1361	118.575	98.423
		-5																									121.128	99.9265	108.289													84.1284	67.236	55.2492
		[Oxyntomodulin], Log M		Y1521.47A							R1902.60A												S1932.63A						V1942.64A						K1972.67A						D1982.68A							L2012.71A
			Assay number	1	2	3	4	5	6		1	2	3	4	5	6	7	8	9	10	11		1	2	3	4	5		1	2	3	4	5		1	2	3	4	5		1	2	3	4	5	6		1	2
		V		0.792346	2.99704	2.10199	0.123092	-1.02989	2.00066		1.47122	1.249e-15	1.11022e-16	5.18015	1.41981	1.02946	1.27363	3.33096	0.0811027	4.00398	-1.52768		0.828758	1.14707	5.92548	0.908435	1.26995		0.48651	1.17427	-5.12411e-16	0.39187	1.27363		4.91466	-1.28566	0.164447	6.09069	0.943026		1.85718	0.13195	0.926151	0.50632	1.28578	0.175337		5.11662	0.20748
		-11									0.0105179	8.79816	0.210761	2.11093	1.90447	9.97195	0.943026	4.3274	9.08353	5.8671	2.27283		-2.05909	0.694247	2.01767	1.22285	2.1387		0.356954	2.06971	3.74121																	3.46194	0.317629
		-10		0.961196	0.182847	2.21757	1.48921	1.00277	2.02103		3.50224	-3.05311e-15	33.3633	9.39018	21.4007	29.8668	22.8646	0	3.40168	4.54129	20.3733		-1.21386	1.51225	2.54886	2.83726	3.9131		1.31149e-16	1.17894	4.56641	2.13539			3.07696	1.59567	2.27498	0.970581	-4.15549		0.907584	0.139435	0.310924	2.03495	1.44612	-6.56041e-16		1.95685	0.0169145
		-9		0.264179	0.652081	1.99437	1.79149	1.57526	3.91307		29.3774	21.2072	65.2208	37.0356	47.5256	86.5661	52.4695	41.0107	34.631	41.5961	81.0552		19.3895	16.6856	6.85507	24.1521	33.9923		1.83687	1.11022e-15	6.01169	10.8285	1.42492		10.8103	5.02017	2.36215	0.901769	-2.00186		0.280908	2.498e-15	1.53613	3.6425	1.69664	0.676264		3.8e-07	1.77009
		-8		7.31693	2.97243	7.55066	5.17221	25.4079	37.4613		54.3146	45.3761	82.8124	72.77	78.9442	91.0817	89.9477	73.8932	83.7794	81.3026	99.5756		78.8211	59.0776	60.6958	31.3542	127.974		16.6386	21.0367	28.2753	20.8348	36.7022		14.7636	9.49175	0.0596929	8.82971	2.10926		1.80169	2.16403	1.56482	5.71736	0.902719	0.0902615		0.887496	2.94763
		-7		27.4706	16.7236	43.7614	22.6174	63.2371	76.9579		57.494	45.2337	81.304	90.9091	93.4323	110.504	88.3207	104.712	86.0503	88.5436	99.4934		120.752	91.3696	84.682	36.5814	131.629		36.0634	48.3421	71.2299	49.1366	65.5063		41.1418	37.3691	2.35636	48.9513	0.328773		3.25713	12.1847	4.03481	4.48299	4.92519	4.87111		11.0618	13.9841
		-6		34.7037	32.5574	68.1075	30.8517	77.4726	89.4382		64.577	44.1537		82.6779	111.111	130.125	91.9814	97.3238	90.1054	88.5436	100.415				102.653	46.635	135.924		34.2128	42.7761	60.4866	56.4069	72.0161		39.7979	35.496	1.79342	44.5514	8.11027		36.7299	32.4274	35.3717	28.4098	42.0971	55.0786		25.0339	23.1168
		-5																																	53.3843	36.6066	9.43134	48.9692	12.9827				113.558	33.6008	58.936	100.8
		[Oxyntomodulin], Log M		M2042.74A										Y2052.75A											S206ECL1A									Q210ECL1A								Q211ECL1A
			Assay number	1	2	3	4	5	6	7	8	9		1	2	3	4	5	6	7	8	9	10		1	2	3	4	5	6	7	8		1	2	3	4	5	6	7		1	2	3	4	5	6	7	8
		V		0.103038	0.916996	0.0458491	-2.8668	0.0645242	0.526427	-0.915432	-0.887864	-0.655437		0.301659	0.328355	0.162876	2.35401	3.04398	1.4716	0.029325	8.88904	0.546013	1.75354		0	0.462188	-0.779048	0.487	0.714213	2.25942	0.0690507	0.901783		-0.113175	0.320512	0.995121	0.238148	2.50788	4.06649	-2.80827		0.71082	2.61762	-1.28578	1.50288	-1.58622	0.757057	1.25341	-0.0322205
		-11		0.826064	5.00701	-0.30264	1.42157	1.33625	-1.1389					7.72583	1.20866	0.162876	2.12796	1.27656	1.73794	0.59904					0.440876	0.843889	-0.728636	0.614227	1.03839	1.04418	0.316806	0.988061		-0.124203	0.860937	1.11762	0.448978	2.57812	-3.68944	9.37733		0.575593	1.09841	6.53742	0.421095	-0.975499	-0.195047	0.899811	0.436328
		-10		1.30293	6.03972	-0.345836	-0.0990542	-0.0714017	1.33422	-0.468481	0.48944	0.37926		-0.37372	0.626353	0.246921	1.67893	1.66066	0.546324	-0.185401	-1.68079	2.11092	0.671152		0.884894	0	-0.412824	1.27811	0.804638	1.25983	0.565211	0.694254		-0.127278	1.66777	2.07556	0.634834	2.40899	-2.50524	-11.5953		0.391092	0.227865	0.641398	1.20459	-1.36691	0.147325	1.38943	2.18799
		-9		0.387394	3.81508	0.202441	2.71862	-0.566244	-0.83489	-1.05988	0.775176	0.590754		0.402212	0.653147	4.49137	0.886797	1.61933	1.2488	-6.16782	-12.1201	1.96195	0.0243248		11.6741	6.85484	3.79367	4.54222	3.25089	1.15995	8.33769	0.648415		0.959626	2.3421	1.89076	0.261644	2.57688	-5.73383	-6.14373		1.07333	1.00285	4.40355	4.43704	2.14923	2.93066	1.29939	0.620934
		-8		4.72576	8.25742	1.05523	-0.361437	-0.302155	2.54472	1.04491	1.06939	1.92897		7.4912	1.25115	9.51965	4.4407	10.3146	11.4528	8.55956	-2.66196	2.70429	1.3372		54.4222	65.5481	29.5592	43.5392	28.9968	12.5796	46.7124	12.074		17.1014	21.6117	4.28495	3.61021	2.75448	10.7326	21.7504		9.61743	12.1834	23.0183	55.4901	15.862	20.6124	9.19518	3.25228
		-7		44.1184	43.0693	12.4129	5.13696	17.5936	36.6863	14.2583	24.23	11.5942		28.5236	3.15743	19.5232	48.41	73.8833	74.4972	20.779	28.3722	54.01	21.624		100	116.213	62.8448	99.0469	106.984	83.3834	102.561	81.4112		46.0442	77.6814	60.8269	46.8368	83.5083	35.6423	42.2121		87.01	48.2859	100	100	56.656	66.7407	59.2759	42.3642
		-6		73.2422	80.6826	61.7895	89.541	73.0895	92.3861	45.7145	77.1745	61.1247		53.4104	3.64505	20.8711	74.4098	74.7057	84.1527	16.2442	50.7932	55.4788	63.1326		84.8311	104.481	77.4361	93.9546	113.357	95.2301	86.0186	110		51.9406	84.431	87.7027	99.5489	100	61.6519	100		77.4628	59.9495	93.785	88.5699	100	85.2625	68.7471	83.9331
		-5								58.4593	80.6067	75.6137									55.124	59.5125	56.6897														91.7527	95.9216	99.0898	106.007						88.1975	79.6687	100.099	62.7167
		[Oxyntomodulin], Log M		H212ECL1A											W214ECL1A										F2303.33A						M2333.36A						Q2343.37A							V2373.40A
			Assay number	1	2	3	4	5	6	7	8	9	10		1	2	3	4	5	6	7	8	9		1	2	3	4	5		1	2	3	4	5		1	2	3	4	5	6		1	2	3	4	5
		V		1.11279	0.542887	2.59993	1.49131	-0.360536	0.0677606	0.863857	1.24989	0.410612	-0.131013		3.80511	2.52475	0.485036	1.04062	2.12091	0.142982	4.03245	-0.765539	0.960125		1.29062	1.59025	2.24457	0.908435	1.26995		1.29394	1.25354	2.64643	1.09454	1.26995		1.0853	3.11248	0.984563	0.243447	-3.1225e-15	0.00739105		3.9818	0.76964	2.7222	0.908435	1.74595
		-11		2.5e-07	-0.984734	3.75359	0.919339	0.834325	2.63109	-0.514362	-0.450214	0.520132	1.19494		-1e-07	0.65728	0.351428	0.728794	2.15017	0.107878	0.677157	-1.12266	0.931141		-0.41366	1.51031	2.05651	1.28168	1.73505		1.17637	1.04491	2.73184	0.908435	1.26995		0.18592	2.14672	6.51423					1.3652	0.280775	2.10663	1.90417	1.61537
		-10		0.626328	1.4708	7.27656	2.05958	0.788555	0.507936	-0.558196	-2.04017	0.497268	0.614647		0.432974	0.674988	0.236286	0.96175	2.50993	0.145909	0.523681	-1.0332	1.07339		-2.01815	1.35622	2.01767	1.02645	2.29006		-2.05909	0.994414	2.01767	1.12872	2.28634		0.134256	0.933985	4.15777	6.7162	5.05435	0.141256		-1.94213	0.0653567	2.01767	2.04478	1.26995
		-9		0.674032	13.7468	15.5816	4.07979	15.5895	3.59654	3.11433	3.65276	12.6744	2.3214		5.44851	2.00979	1.72875	4.11666	2.91568	0.325811	2.28595	0.659701	1.00295		-2.05909	3.65851	3.76178	2.33855	3.79653		6.79572	5.04533	2.41473	5.78939	12.8102		0.886803	1.76748	5.55112e-17	8.47259	1.50466	0.444271		-2.05909	2.36036	4.4213	6.42537	2.15474
		-8		6.76485	68.3948	59.2126	37.7211	48.2136	44.3637	36.1231	15.8477	56.1205	44.2244		12.2176	23.641	13.3514	20.6012	10.6974	3.07786	6.66909	14.6304	5.67348		8.10184	12.7714	33.0814	15.649	31.027		82.4724	37.2593	4.63935	29.1019	81.8834		17.8394	2.61067	4.79795	42.806	0.813523	1.21679		23.846	12.4957	48.4519	52.4301	23.3408
		-7		34.0731	98.2282	79.2258	86.986	59.8033	76.8553	66.2648	66.9242	56.9862	57.0291		53.2674	53.1986	59.3233	85	100	31.401	72.5486	35.2639	61.9463		86.6218	58.702	73.5629	55.6469	125.064		127.281	83.3055	32.8505	41.4244	143.766		63.7407	14.5256	48.8449	51.6255	21.1567	19.3961		95.819	62.7234	102.653	115.963	111.452
		-6		53.8247	88.2361	87.9022	88.7365	54.7548	82.4306	84.0155	100	65.6583	91.7269		58.0696	41.2831	78.9278	84.0627	73.9486	69.4208	54.7528	54.9402	100				86.7212	55.2925	114.187				102.653	41.324	127.962		88.7933	90.4371	98.9377	65.4549	76.4379	71.7812			98.472	110.182	104.529	112.669
		-5			90.581	87.2067	85.7555	53.6673	84.6693	92.8038	90.0489	55.8422	96.0658		56.5085	55.7949	83.0468	79.6796	89.3262	61.074	48.8064	52.9971	110.674																	65.9804	68.625	65.8824
	Exendin-P5
		[Exendin-P5], Log M		wildtype
			Assay number	1	2	3	4	5	6	7	8	9	10	11	12	13	14	15	16	17	18	19	20	21	22	23	24	25	26	27	28	29	30	31	32	33	34	35	36
		V		0.982625	2.10199	1.08188	2.96703	1.27676e-15	0.4056	0.324292	0.19497	1.66464	1.21175	-0.125748	2.1029	3.27167	1.08188	1.10096	8.41235	1.03508	1.14744	3.6988	5.45825	5.06361	2.77556e-16	0.837716	-6.66134	2.33854	2.74312	0.938582	0.0748084	3.58185	6.63275	-1.92551	2.4123	3.37603	-2.11863	0.952132	0.698331
		-11		0.192847	2.19294	1.56788	2.00026	0.842102	0.74179	1.27817	3.38141	2.1992	2.19205													-0.270655	-11.0574
		-10		6.69391	5.16118	11.4948	2.07518	-2.89717	8.36445	4.9833	5.64384	15.9698	17.6732	1.08442	4.27584	7.82758	11.4948	19.9461	17.1327	7.05128	20.7883	52.6281	20.5376	5.1353	26.9439	3.56444	-0.795368	5.67374	10.6665	13.0668	5.82988	2.64582	-2.2236	9.17337	2.06509	2.02001	15.1305	13.2768	10.652
		-9		70.7765	19.4198	50.6916	28.28	50.883	57.7224	30.2563	39.081	68.0714	90.8323	30.1371	63.38	69.6682	50.6916	98.6741	46.1928	74.555	102.841	96.6558	83.4355	49.6899	90.4282	37.8382	80.9381	46.1357	63.8823	64.1636	33.4565	34.8303	18.4265	40.087	33.8647	42.041	57.8169	64.3257	57.0079
		-8		88.756	78.8944	89.5865	73.4036	92.951	77.5962	87.8524	100.5	105.711	90.7524	66.759	82.2645	95.8837	89.5865	87.1313	74.8568	93.4944	90.8103	89.7853	94.9413	93.5449	87.8614	110.052	89.1265	93.8857	98.0786	91.2116	88.6987	91.8261	77.9026	88.0797	83.6874	86.255	89.3612	91.8349	92.0305
		-7		89.2718	89.7741	78.805	80.4638	96.9918	121.125	101.011	103.295	98.1606	96.2329	107.648	106.783	103.873	78.805	86.4391	79.2817	105.339	90.089	109.638	94.0094	89.7524	93.8337	96.1267	94.5331	99.8998	97.9766	96.5085	87.2329	97.8989	95.7158	99.3471	98.6576	98.667	96.0863	99.7583	101.157
		-6		88.7407	88.8929	88.2726	63.1286			94.1308	86.9645	91.7476		93.0353	105.535	109.679	89.29	109.466	81.4185	93.4782	104.222	95.4726	104.708	107.542	101.106	87.3645	105.556	95.9984	99.1002	98.8752	98.99	95.543	96.1332	98.0579	98.8166	98.783	103.29	94.0807	99.0267
		-5
		[Exendin-P5], Log M		P1371.32A									E1381.33A						E1391.34A						L1411.36A														L1421.37A							L1441.39A
			Assay number	1	2	3	4	5	6	7	8		1	2	3	4	5		1	2	3	4	5		1	2	3	4	5	6	7	8	9	10	11	12	13		1	2	3	4	5	6		1	2	3	4
		V		3.40827	3.88792	0.292749	1.70452	3.33067	8.88178	1.02035	0.291648		2.40698	0.362719	3.29189	0.675895	1.67584		-3.88578	3.38986	-4.31753	0.292389	0.271847		4.31256e-16	0.948478	0.233685	0.819288	2.11088	0.454642	0.243636	2.19284	4.58337	2.19289	2.73395	-0.335405	-1.05336		2.61417	-1.77636	2.07584	0.383073	16.6742	0.296324		1.01929	0.636956	1.14604	0.90874
		-11		4.70049	0.108727			0.525042	-6.40059					8.96174	0.461067	-11.6897	0.987994					3.28199	1.20193		0.646965	2.10289	1.76849	1.81242	0.583632										3.29189	2.10296	1.47928	1.20856	2.35122	0.240104
		-10		5.86337e-16	0.660893	0.263192	24.711	3.77722	3.85437	0.951395	4.04207		4.54445	88.379	6.89013	15.1413	8.19284		0.722252	1.61083	0.802502	1.29286	1.00183		6.49741	1.88456	2.3619	10.5592	5.86136	4.59516	2.46248	1.86304	14.9333	0.182407	32.3684	0.138967			20.5581	14.0971	4.68884	3.01253	5.66358	2.18294		4.75003	1.70796	2.39144	2.43673
		-9		1.48029	7.03885	20.922	62.5828	30.2057	54.4524	22.7709	25.6454		26.3605	96.2091	32.7548	44.093	43.281		10.3426	3.4014	11.4918	7.00047	6.19289		54.6959	11.5015	14.4793	82.6635	49.3415	28.1701	15.0959	11.3702	44.4113	16.213	125.587	25.4323	7.74598		60.9178	27.2194	4.1032	8.92672	3.20193	1.86934		15.4763	18.3463	9.43009	4.30292
		-8		8.07598	15.7899	42.5893	56.2792	56.8288	87.4868	35.9338	56.3452		38.7222	87.923	48.9188	52.297	56.3816		14.598	12.6021	16.22	13.102	15.1029		83.5091	82.6142	44.9197	126.894	75.3341	87.3928	46.8325	81.6709	47.956	61.9281	134.854	88.2453	31.4389		61.5924	67.0314	12.8399	9.02557	3.35977	23.2962		46.0262	85.1551	46.8529	26.1745
		-7		6.06896	15.3322	40.2023	50.1491	62.0453	62.5261	36.0178	49.7812		25.3276	82.7459	55.3355	52.6766	54.9401		23.1402	21.6448	25.7113	19.2918	25.103		73.424	117.475	48.7424	122.666	66.2363	94.83	50.818	116.133	67.5171	62.8269	96.926	70.5689	36.0547		50.2857	59.9006	13.4214	7.36873	12.9173	35.3733		49.6999	70.0013	65.559	121.49
		-6		5.1432	13.5109	38.5832	56.2555	53.8255	66.3843	36.5853	51.1592		34.7107	85.0039	43.8192	42.2291	55.394		30.0317	30.0907	33.3685	23.1028	29.103		74.3868	122.068	53.2554	120.488	67.1048	103.61	55.5232	120.674	70.9107	67.497	125.437	72.9413	32.05		46.2417	54.3088	13.8831	6.77612	15.0267	33.944		69.9723	69.6211	74.9376	99.8703
		-5
		[Exendin-P5], Log M		Y1521.47A								R1902.60A										S1932.63A						V1942.64A							K1972.67A						D1982.68A								L2012.71A
			Assay number	1	2	3	4	5	6	7		1	2	3	4	5	6	7	8	9		1	2	3	4	5		1	2	3	4	5	6		1	2	3	4	5		1	2	3	4	5	6	7		1
		V		1.6575	0.272188	1.92838	2.19946	4.20634	0.217412	-0.33578		4.3553	-1.66533e-15	0.943026	2.57143	3.18367	4.70031	1.22319	2.56783	-0.786864		-0.692537	0.4056	0.324292	0.19497	1.66464		0.636722	1.88695	2.92889	2.10297	2.01929	-6.66134e-16		1.01195	1.09657	1.06575	0.826444	0.0918822		3.88184	0.335367	3.07338	0.289426	0.47191	-1.11619	3.74519		0.287228
		-11											2.1132			7.61204	-0.796225		0.578759	0.968851		-4.67219	0.656294	0.590736	3.12468			0.903331	2.79831	16.9165	3.44997	1.5828
		-10			1.7841	0.0315993	4.90909	1.66635	-0.255405	-0.603552		3.62893	5.46934	1.27363	1.88608	8.01807	-0.384422	0.011947	0.956029	2.56783		-2.18511	2.23239	1.36787	3.993	6.95587		0.12688	0.298556	9.798	0.368082	3.5451	-10.1317		2.66409	1.83928	1.96575	1.10274	0.738333		1.01209	3.56122	1.94276	1.26355	3.37234	-0.0463736			2.42453
		-9		1.68202	8.88178	0.000446741	2.54405	-5.04647	-1.05568	1.57954		0.686354	-2.77556e-15	2.10926	0.371798	1.36327	9.97195	8.88178e-16	5.93948	1.79409		2.78897	17.0771	8.63543	23.2724	30.602		2.59164e-16	1.89526	-1.02696e-15	2.33662	2.37738	-6.48539		1.59935	1.46378	1.3928	1.5484	1.01829		1.07077	3.85422	9.16037	3.32625	0.784642	-0.37804	0.583425		17.2839
		-8		2.33573	4.47565	0.242536	2.19285	3.30694	0.160533	1.11319		2.25192	0.469708	0.328773	2.05293	2.87569	20.4531	2.78059	30.3202	1.3239		67.3989	78.2542	55.2584	80.0115	109.06		8.15144	10.1107	16.5968	12.4653	4.17659	22.7732		1.80104	0.909579	1.95746	0.998655	1.73077		1.72296	0.0013842	14.8456	0.00119458	0	3.91893	1.36779		117.772
		-7		5.02236	12.975	5.63242	3.9458	9.32003	2.55342	5.24804		1.62796	1.13764	1.11027	60.1647	26.6594	24.7492	3.13921	42.972	0.10872		97.1341	103.878	88.0901	80.4038	80.0197		18.1882	38.6057	19.7086	47.596	21.9064	57.6109		1.82345	1.00066	2.05877	1.90183	2.36271		1.98268	6.67232	16.271	5.75831	9.31141	1.14518	4.59076		147.171
		-6		5.18973	15.9833	12.451	3.18	14.5122	2.88056	5.73052		2.51604	9.20714	2.98267	40.2485	18.4464	35.8059	20.3587	43.6943	-1.32015			105.484	95.3408	72.7779	111.805		26.9702	52.42	31.8313	64.6274	39.5314	77.125		4.39411	3.20019	3.94004	4.01929	3.81029		4.18744	10.0259	18.1495	8.65251	7.25408	6.28692	9.82156		152.987
		-5																																	3.91177	3.82838	2.93703	3.95563	3.91029				11.1029	12.192	10.103	10.2499	9.92739
		[Exendin-P5], Log M		Y2052.75A									S206ECL1A												Q210ECL1A						Q211ECL1A						H212ECL1A										W214ECL1A
			Assay number	1	2	3	4	5	6	7	8		1	2	3	4	5	6	7	8	9	10	11		1	2	3	4	5		1	2	3	4	5		1	2	3	4	5	6	7	8	9		1	2	3
		V		-8.32667e-16	0.201993	0.0938198	0.975556	0.999015	1.96669	2.01929	0.468698		4.48851	2.01886	-1.11022e-16	-3.65721e-15	2.62365	0.650571	2.44504	2.73538	2.97213	1.92858	0.532391		1.62707	0.956449	0.902849	0.503827	1.50193		4.73352	0.918276	0.847566	0.458483	1.36675		0.910284	1.09276	0.128247	1.10294	0.11713	0.910399	1.03787	2.10284	5.09382		0.901728	0.334905	0.0991519
		-11			6.70196	20.8748	3.31461		6.83311	1.9718					2.462	1.03118	0.910288	1.9282							1.44939	0.646592	0.8266	0.910288	1.70193		0.918278	0.816418	6.25547	0.828362	1.54875			0.870178	0.910288	1.86849	2.10294	1.0013	0.954982	7.87341			0.580172
		-10		20.0022	3.30252	54.512	4.46376	13.6406	17.8439	1.32974	0.448971		9.43487	3.5134	10.9061	5.92372	5.61946	2.52136	5.13947	5.85876	13.1659	2.01739	2.06334		5.77592	4.30933	10.4172	4.38173	6.10929		11.2585	10.8993	44.2402	4.2941	5.98711		4.52565	32.8902	23.8006	16.6175	21.7375	8.90509	36.0956	3.10608	4.90515		0.908451	0.187135	0.0328789
		-9		33.089	32.8443	97.3488	61.9696	22.5652	31.8659	1.4488	2.90197		75.9867	28.997	58.7781	58.435	29.6563	25.1314	41.3924	30.9191	70.957	16.6501	20.5662		62.1617	20.8279	46.9908	30.2918	19.9706		93.0086	47.3635	83.7734	31.1794	20.5557		28.7236	68.7078	112.56	81.1934	102.803	43.5103	75.4038	46.3928	31.1322		1.35436	3.89117	1.39525
		-8		52.2718	86.5913	110.586	129.302	35.647	36.1989	18.9122	35.4765		120.614	98.9712	77.2941	105.133	70.4513	92.0485	65.7021	73.4513	93.3096	56.8292	75.3274		79.5536	52.7795	54.4936	59.2819	60.1928		111.908	60.829	79.518	53.9465	54.7755		67.1175	80.6987	108.62	95.677	99.2042	51.2719	84.4145	101.191	72.7457		25.6642	43.5385	18.2052
		-7		87.5752	115.032	114.886		59.7223	37.6064	78.5785	96.7931		117.578	110.564	90.9091	103.23	70.1428	108.259	64.0483	73.1297	109.746	63.4857	88.5935		81.9757	45.0473	53.9043	71.1029	62.1029		115.316	66.7193	74.5499	86.0345	75.1446		105.344	92.1983	94.6744	98.9684	86.4678	53.0357	109.746	147.213	114.178		57.3767	42.2212	32.2724
		-6		75.7875	115.588	128.522	136.4	51.6836	42.0703	62.9694	142.857		111.695	144.717	76.6052	110.775	75.514	152.176	60.8435	78.7296	92.4779	83.0967	124.532		86.121	54.3638	57.2383	73.5583	57.4836		97.2619	69.5855	62.2858	87.5343	68.4055		89.8187	77.424	79.4605	87.2358	72.5726	46.7483	84.9694	122.988	97.3505		64.4055	44.3416	63.4062
		-5
		[Exendin-P5], Log M		Q2343.37A						V2373.40A						N2403.43A						Y2413.44A
			Assay number	1	2	3	4	5		1	2	3	4	5		1	2	3	4	5		1	2	3	4	5
		V		7.97235e-16	0.320054	3.05099	3.29183	-8.88178		-8.66277	0.683243	0.686524	0.19497	1.84952		1.44349	1.01928	3.35224	1.02928	0.910266		0.918	0.003819	3.20193	1.91828	3.11172
		-11		1.84704	1.39563	3.01929	2.92665	0.182737		-5.01387	0.4056	0.370014	2.87202	2.13704		0.446139	0.697229		0.918276			6.436	6.68002	6.19206	3.87584	2.01078
		-10		27.5713	3.85637	2.70517	16.4954	3.23164		-5.23865	1.59094	0.324292	3.27222	1.66464		4.22186e-16	8.19308	2.40394	3.01929	3.10285		3.866	4.03045	3.70146	5.00193	3.55757
		-9		84.2495	32.302	82.3105	49.1151	35.0468		2.32692	7.44695	3.10671	14.4573	13.1783		1.99611	5.26184	2.37193	2.10296	2.08475		1.4466	1.4825	1.41072	3.19289	3.15338
		-8		90.085	81.7676	136.986	80.3093	86.2308		66.1144	51.1095	30.7032	86.8113	63.2471		23.0558	4.26231	12.2481	11.103	10.0192		14.228	14.386	14.0692	15.1099	14.8575
		-7		75.5557	71.0283	122.031	98.6976	84.5477		108.968	101.035	67.8525	104.528	101.282		53.4652	58.4744	34.2825	49.02	51.5664		35.223	39.0152	31.43	33.6559	35.7602
		-6		75.5454	76.2664	113.321	92.8864	95.4817				107.496	108.727	110.973		70.8487	106.729	62.8412	80.8847	70.5526		51.668	62.1944	41.1425	50.7771	53.1584
		-5														99.2845	90.1598	81.6973	85.303	90.0004		60.018	73.1283	51.2492	55.3749	59.6778
[truncated: 44 more columns]

## Sheet: Supp Fig 8
	Mutagenesis
		cAMP accumulation data- residues in TM4-TM7				Values are expressed as % 10uM forskolin response
		GLP-1
			[GLP-1], Log M		W297ECL2A												T298ECL2A												R299ECL2A												N300ECL2A
				Assay number	1	2	3	4	5	6	7	8	9	10	11		1	2	3	4	5	6	7	8	9	10	11		1	2	3	4	5	6	7	8	9	10	11		1	2	3	4	5	6	7	8	9
			V		1.11494	0.834739	1.43154	3.54104	-2.22045e-16	0.660276	1.90478	0.509959	1.07173	0.734343	-1.6102		3.9995	3.80294	-2.00184	1.69448	0.318907	1.15691	-3.17029	-9.93411e-09	0.525304	0.525304	2.10193		0.0570999	0.7711	-1.12186e-16	2.57506	4.9192	2.8282	-0.617165	-5.36906	-2.67745	1.08244	4.13021		0.947228	1.02489	4.90119	-4.27388	0.75487	2.8394	3.58088	2.59684	-6.24044
			-12														5.3483	4.99466	0.00768411	1.96918	-0.883498	2.28249	-3.33744	2.3912					0.901833	0.483901	2.73388		2.59312	-2.76164	-2.91167						1.53981	1.43569	5.24484
			-11		6.84121	0.944922	-1.017	0.308742	1.6973								5.98375	22.7957	0.747591	4.36184	-0.714568	1.30717	-1.96408	1.71922	5.57421	5.57421	49.6901		1.35258	1.30102	3.42706	1.44721	2.62419	1.18239	-2.44867	-2.07048	-3.00324	4.00806	4.1847		1.04445	0.750114	4.7396	-6.42639	0.538048	0.118558	3.10508	1.97001
			-10		5.05908	0.669963	-0.259712	5.64986	1.37389	1.56517	1.19778	-4.93042	-1.25832	0.44128	-2.03175		68.9293	49.4561	18.8823	32.9542	7.20275	25.2368	10.1353	83.4552	52.5188	52.5188	57.5759		1.41423		14.9352	2.38035	3.40369	-1.62368	-2.8289	1.8368	-0.985646	-0.768743	1.86194		-0.562755	-0.959597	1.26149	-6.00251	2.80264	-6.57731	3.5251	0.895121	0.185977
			-9		8.02499	0.0272249	4.81446	6.64676	0.445655	1.34404	3.50716	-4.37384	-2.4085	0.0585067	-2.42461		78.9555	49.6376	61.5013	63.8244	49.6229	86.99	45.5679	93.0174	111.074	111.074	67.4638		4.67691	43.2971	41.6096	16.0082	7.67161	2.0393	-1.29146	45.9769	7.12312	0.0497825	1.45421		2.10435	1.13135	5.46783	-4.51029	2.25092	-7.38307	4.00516	3.19831	0.55108
			-8		4.2927	1.39091	7.01795	18.255	1.58699	1.4693	1.88643	-3.64089	-2.12817	1.05631	-2.47499		100.631	50.6776	68.6048	69.2801	75.5392	80.0675	49.5324	126.715	86.0182	86.0182	64.3714		21.4779	53.1972	60.7313	47.3123	26.4974	10.9337	6.84254	71.686	29.526	13.6685	15.9264		3.44323	4.11496	9.21269	11.2297	11.8192	12.0913	7.49099	7.42105	5.5573
			-7		33.3334	7.98825	11.0392	55.5218	0.709772	6.59766	9.2623	-2.13814	2.3006	2.79242	2.28558		97.0078	47.3348	67.985	64.6481	73.0223	80.4137	53.8561	135.382	80.4751	80.4751	70.8093		70.1587	57.7899	52.2079	61.2516	45.3911	38.093	32.7519	74.7319	35.5939	45.2007	53.5964		9.44951	8.7139	16.8704	55.1155	73.4837	56.5809	15.9673	10.4547	8.20834
			-6					82.7989	1.34666	18.4542	62.5475	33.1776	28.8763	24.9442	10.895										84.3187	94.7891	58.2128									100.362	44.6625	45.8442	60.931					60.6243	95.5034	92.0918	45.7195	47.2539	31.8642
			-5							24.3683	90.7519	66.3484	68.2381	66.0486	24.3683																																		54.0731
			[GLP-1], Log M		H3636.52A												E3646.53A						F3676.56A						A3686.57G									D372ECL3A											R3807.35A
				Assay number	1	2	3	4	5	6	7	8	9	10	11		1	2	3	4	5		1	2	3	4	5		1	2	3	4	5	6	7	8		1	2	3	4	5	6	7	8	9	10		1
			V		6.28179	4.64175	1.9984	2.54777	3.04839	-1.11022e-16	0.638496	1.13962	0.717995	4.41326	7.97162		1.55277	2.01929	0.910295	-1.00027	0.00035192		-0.708927	-3.10275	0.926504	2.1205	3.0487		1.77163e-16	4.00026	-0.531349	0.00371629	1.02701	4.31753e-16	0.105593	0.910385		0.901856	5e-07	0.047775	2.5818	-2.5e-07	1.56413	5e-07	0.569968	4.40686	3.17982		0.569968
			-12
			-11		0.478568	2.72963	1.71982	3.56688	5.27522	0.935039	2.78921	1.18279					1.09092	2.13051	4.85087	2.38712	4.02918		0.626546	2.77556e-15	1.57366	5.86899	2.02719		2.74683	7.15287	-4.23086	0.254934	8.81861	1.42382				4.36802	0.872451	1.01928	0.92839	0.464997	3e-07	3.88477	9.74997	9.74997			4.51427
			-10		1.90958	14.0216	20.5595	24.3949	19.3897	11.9259	4.39385	16.4123	1.10227	6.1323	11.2351		5.49369	2.86626	0.397519	0.717995	0.348993		6.23214	-5.42961	3.72122	12.9855	22.9453		4.10018	15.5034	5.05028	0.500045	19.1137	7.12479	5.75998	2.70596		8.32667e-16	7.11287	2.4197	5.29566	3.21157	4.11319	4.58229	9.53872	9.53872	4.0381		4.04759
			-9		8.64071	28.6739	34.2752	33.3121	31.5841	27.7887	27.1108	25.3566	6.93203	15.4098	20.4566		-1.33227e-15	6.18892	4.22633	1.10227	1.81789		28.6087	26.271	34.1885	58.4701	64.5217		14.9427	80.9214	92.7308	14.632	99.7661	22.588	31.5075	5.78		7.37729	13.5009	12.1407	12.7658	9.35352	12.4009	22.2626	32.3925	12.1928	18.9211		6.56838
			-8		6.06096	35.4976	37.485	39.8726	33.863	50.082	40.62	36.0535	6.25354	12.4706	16.7607		2.84226	17.8132	9.09843	6.93203	7.19929		45.9562	102.739	99.4302	84.3159	85.5295		37.3592	94.1992	97.756	82.1047	116.136	45.3333	96.5924	53.9924		41.3967	50.3687	16.933	34.5555	18.9251	17.0695	57.4498	46.8581	32.3925	33.9563		6.88915
			-7		10.2533	35.3208	39.5711	35.9554	35.699	61.2369	56.1623	40.9055	18.7047	18.6524	23.0442		11.1516	16.1062	16.3838	6.25354	8.18299		54.1989	111.579	105.263	89.2507	92.1466		33.6871	97.4448	103.501	81.0295	120.137	69.1456	87.061	88.7154		74.7645	88.0444	56.3269	70.9196	31.2943	69.4683	102.321	103.225	46.8581	83.6469		13.2882
			-6										15.2583	10.6661	30.076		12.9934	23.1782	19.3715	18.7047	10.1993		45.8127	124.354	92.8915	114.788	83.8973		25.5866	111.111		82.1619	136.986	46.7099	88.9351	81.7137		81.7563	85.4757	60.8166	70.0733	37.0388	90.7753	108.85	108.623	103.225	91.528		50.3217
			-5
			[GLP-1], Log M		K3837.38A												L3847.39A												F3857.40A												E3877.42A
				Assay number	1	2	3	4	5	6	7	8	9	10	11		1	2	3	4	5	6	7	8	9	10	11		1	2	3	4	5	6	7	8	9	10	11		1	2	3	4	5	6	7	8	9
			V		2.44548	-1.44329e-15	3.33067e-16	1.90564	9.99201e-16	0.766595	-1.87007	0.075977	1.01927	-1.02856	5.45703		-2.44249e-15	0.155593	2.01986	-1.02939	1.02944	3.01448	0.255573	0.164931	1.03755	0.903784	-2e-07		3.33067e-15	0.910839	1.93656	0.905673	4.31929	3.77484	-1.55068	-1.03858	-1.33227e-15	1.70215	4.37765		7.62242	-3.2138e-16	2.39655	-1.05755	4.40274	2.59393	1.98276	1.98276	1.02939
			-12		3.33213	2.97383	0.86921	2.85563									1.79328	1.57427	3.79301										1.7919	5.29294		2.88564	5.96793	7.60397							-1.55431e-15	0.486891	2.88198	0.818357
			-11		2.56062	0.594422	2.74975	3.29137	3.32467	2.01833	10.4214	1.71485	5.94257	0.730027	3.78743		0.322842	0.811037	3.05069	0.0309856	1.37033	1.56858	2.94577	0.466599	2.54753	2.51404	1.61853		4.66249	11.6073	2.76355	2.07278	4.29676	5.05754	1.52391	0.855826	26.051	3.41987	7.01632		5.45961	13.1056	9.89864	3.59312	3.87329	11.9147	5.19827	5.19827	6.10623e-16
			-10		0.437143	0.848239	5.25565	4.65734	4.8347	1.60894	3.30483	5.28202	12.8262	3.18323	5.00844		6.50326	7.6777	5.73766	0.600343	5.75719	8.24875	0.747212	4.98042	18.2367	5.94121	0.410064		25.5741	36.7807	18.784	11.0006	11.5098	13.1986	16.2256	17.0979	65.9994	26.2004	6.78602		23.6624	57.7412	35.3445	45.6925	30.7741	45.9176	44.3793	44.3793	21.1386
			-9		4.44089e-16	1.36072	4.91736	5.83699	2.83567	2.34372	16.0013	9.65878	8.75178	5.26496	7.45718		12.2604	26.0005	6.05903		33.9632	43.9606	10.8292	35.45	51.4055	18.7799	4.7925		61.7093	97.9858	53.0043	52.5739	43.9254	42.2351	76.7919	60.8493	125.093	74.0514	23.7547		96.79	58.8265	56.3416	93.489	97.668	94.8555	76.1466	76.1466	74.1304
			-8		35.4201	2.39175	13.6607	8.49148	5.15825	9.39425	15.2715	10.476	9.14902	8.88041	7.24597		68.6007	51.0235	16.8583	54.3616	90.9996	68.6942	17.8486	96.7986	64.2295	72.876	25.8613		94.2343	104.657	61.7414	60.3289	81.4253	57.154	79.2377	66.0565	142.673	105.186	82.6715		110.07	79.9144	71.4605	96.2374	100	92.4639	91.319	98.319	69.5371
			-7		60.4738	33.2554	62.7843	14.98	72.3011	22.923	38.9735	36.7117	29.7279	60.5439	38.6436		136.384	83.3333	57.1422	43.4737	102.519	75.6852	85.2598	86.353	68.7598	80.9383	62.5143		107.044	138.801	70.5555	61.6904	70.9168	66.6688	92.352	100	106.515	94.1081	75.9706		122.629	74.8555	80.6636	103.251	69.4599	92.8656	91.319	98.319	91.5904
			-6						136.183	49.4482	83.5941	78.1728	66.5411	76.1427	91.9939					80.5558	112.337	75.8681	71.1491	98.81	66.7113	92.0916	53.7601				84.0623	50.6087	72.9552	63.5749	74.9802	90.2127	126.857	116.868	79.1939						68.9583	91.3656	91.319	98.319	91.3864
			-5
		Exendin-4
			[Exendin-4], Log M		W297ECL2A												T298ECL2A										R299ECL2A										N300ECL2A												I3095.39A
				Assay number	1	2	3	4	5	6	7	8	9	10	11		1	2	3	4	5	6	7	8	9		1	2	3	4	5	6	7	8	9		1	2	3	4	5	6	7	8	9	10	11		1
			V		-0.984118	1.06477	-0.11625	-4.07017	-1.87788	0.561202	-1.08516	-0.936157	1.68398	1.0772	0.00310114		1.16788	-1.23152	2.12149	-1.36833	3.14495	0.171632	1.78512	-0.50212	1.68398		0.637902	3.19166	2.72221	0.00810388	-2.79998	0.00166647	-1.63187	1.0596	1.68398		1.30587	2.14119	-2.41786	3.61427	0.659723	2.40544	-0.400825	1.40199	2.17315	0.482862	1.90293		5.68096
			-12		-0.623453	-0.131758											0.555239	-1.69774	3.23932	-2.09682	-1.52965	3.10693	45.5878				1.11495	-0.154908	1.26849	-2.22854							0.37328	1.49671	-1.68839			1.43297	-2.02403	1.35152	2.12468				5.19824
			-11		-0.944146	0.882733	-0.518422	-3.44736	-2.02981	1.07104	-0.156886	1.23193	3.14153	0.925542	0.481487		13.7988	5.19176	23.6741	8.24494	-1.40491	38.7571	30.7178	28.3868	32.8758		1.6648	1.51022	4.33119	-0.969596	17.8733	15.2605	-1.72649	14.1146	8.85041		0.689613	1.53541	-1.32726	-1.69541	-0.91808	1.16877	0.0457463	2.33764	3.0718	0.971162	1.13721		9.4555
			-10		1.34881	3.00303	-1.07417	-3.36642	-2.03458	2.27569	-0.891986	1.97831	3.68323	1.31348	1.48815		58.1682	53.9281	80.0099	42.9935	8.36475	55.2284	29.1632	62.8607	71.2942		16.6697	11.5525	28.3072	11.1374	61.2229	51.4988	-1.18088	54.0089	42.8152		1.77154	4.71509	1.48887	4.47917	-1.06129	8.38323	8.45262	5.91533	6.50802	4.207	7.90887		53.0552
			-9		1.4505	4.94978	1.04975	4.43425	10.8866	7.03443	1.48285	11.1964	5.98613	4.30812	12.662		56.5286	74.0804	83.7158	55.2816	52.8516	56.7383	65.8588	69.7752	84.5591		38.6716	61.3229	58.3808	39.5629	79.0528	63.9583	-0.488819	73.1692	46.2435		8.40603	14.3844	12.9907	14.1709	4.51956	89.9565	66.5706	35.9999	35.403	23.6424	52.4404		132.901
			-8		7.71616	11.7048	7.96856	48.1289	65.5476	35.4795	31.5693	53.3495	24.8474	22.2516	68.1637		61.8262	66.8145	91.1278	48.6419	90.9817	65.4857	60.2598	80.3609	79.9584		39.8445	75.0618	66.3932	45.0555	83.3412	65.5355	40.7359	78.6543	67.1754		30.3162	42.4521	38.2906	41.653	19.5616	120.641	73.8547	70.2289	68.2784	50.5856	94.3152		104.21
			-7		20.1759	26.3783	21.7513	55.4356	88.5352	59.5344	98.3306	115.391	47.6428	43.7122	110.748		61.7739	63.2701	84.7952	45.185	79.7321	64.1766	50.4913	68.4292	97.9788		32.6396	67.5608	55.1055	30.5001	82.744	89.4086	89.2484	81.9552	72.6533		54.6196	54.4506	61.0005	86.413	71.6443	114.907	81.3677	56.9314	55.5068	59.7912	102.239		126.637
			-6				33.5873	45.0381	97.1143	98.6907	71.9022	148.003	63.9453	46.1542	115.524							42.4884	81.3287	77.6641	72.5356						82.1284		60.8212	65.0648	69.1757					84.647	76.1538	109.326	130.24	64.5274	62.8024	60.682	97.5437
			-5
			[Exendin-4], Log M		E3646.53A						F3676.56A							A3686.57G								D372ECL3A								R3807.35A											F3817.36A
				Assay number	1	2	3	4	5		1	2	3	4	5	6		1	2	3	4	5	6	7		1	2	3	4	5	6	7		1	2	3	4	5	6	7	8	9	10		1	2	3	4	5
			V		3.84977	1.37726	1.33905	2.61599	2.18452		1.03223	0.22317	0.998154	0.715446	2.41655	1.67732		2.31666	1.95817	1.61916	2.31666	0.926648	-8.63507e-16	1.32269		6.45417	1.03255	0.509463	0.941577	5.28715	5.25785	6.79676		8.27459	1.72949	1.1887	-1.85e-07	1.5e-07	0.14911	1.31231	5.99208	0.124124	4.35635		1.5e-06	0.994615	1.01265	1.31231	4.23418
			-12										1.66993	1.89045	6.71652	5.20615				0.487991		1.23758	4.1205																						0.916555	3.13364	4.95567
			-11		2.0877	4.1164	3.10035	3.03552	3.0837		0.208058	4.47832	0.266724	0.98491	7.72736	18.9973		3.70268	3.88115	15.4723	2.0246	4.75038	9.11978	6.12412		-5.5e-07	1.12334	0.50205	2.1259		0.469456	10.0041		0.926584	0.112155	2.95814	9.75144	1.27387	1.74826	4.25574	4.65296	4.42753			18.432	15.0628	9.74653	11.8755	12.9493
			-10		7.91227	0.00316653	4.2201	5.4462	4.41081		2.9635	6.4515	4.91438	11.5648	12.7966	69.4521		21.7906	1.75149	54.0877	35.4314	49.1605	42.2188	39.7668		21.9175	5.22055	11.2612	21.6787	6.44329	14.0048	27.8995		5.11756	1.32889	3.29441	49.7207	3.85756		14.1265	4.80434	1.29559	8.37027		71.2215	51.1098	54.9376	62.8048	57.579
			-9		4.77086	9.87406	6.30722	7.03222	6.99604		20.2478	9.15833	32.7238	82.215	50.7692	79.0417		33.6559	2.31171	61.9241	61.1373	60.6835	67.0599	87.1198		72.1641	31.5818	36.2081	45.6362	43.7011	82.0945	84.3095		21.7757	4.12781	14.6156	58.3107	5.54559	6.37714	21.6149	7.23764		12.4037		100	69.2147	52.5824	85.1002	80.1215
			-8		9.49634	10.6113	10.6882	9.30425	9.03547		38.9301	44.2036	54.5018	105.263	84.6085	65.3827		36.1422	65.8474	101.519	65.2576	60.9652	51.0284	91.0218		78.933	85.5597	100	67.9375	78.7328	105.357	118.099		57.2665	25.0605	35.2484	52.3979	15.0452	50.7528	49.0245	26.2292	41.5641	55.8127		99.857	77.7215	43.7202	78.6008	81.2406
			-7		11.8263	9.51939	10.9706	9.95164	10.7825		38.9188	82.5783	66.7083	93.3283	96.4524	76.9885		30.4812	89.8653	56.7777	77.0253	58.6534	59.0448	84.0425		76.2951	94.2508	84.7283	94.3588	95.2476	116.551	119.919		73.3777	34.248	87.211	56.8768	31.6394	88.0294	96.87	70.6403	87.6372	98.9817		77.6715	63.0914	49.0037	83.4338	80.9043
			-6		2.55112	8.17816	35.6141	9.62715	6.69185									30.1625	83.9605		75.9923			71.9453		86.0384	67.973	78.289	92.1594	96.1647	119.899	116.953		80.254	32.98	73.1089	42.0618	33.275	100	113.282	101.249	93.1778	101.758		97.7619	77.3889	56.7729	82.7088	80.3942
			-5
			[Exendin-4], Log M		L3887.43A							T3917.46A								Q3947.49A
				Assay number	1	2	3	4	5	6		1	2	3	4	5	6	7		1	2	3	4	5	6	7	8	9	10	11
			V		3.24194	4.05243	1.64906	1.10899	6.11012	1.44652		1.341	4.95888	0.989048	0.945712	-5.76462e-16	1.65188	2.31524		2.02244	8.88178	1.07774	1.78896	1.62281	2.06615	2.41257	1.00047	0.954133	-4.996	1.53665
			-12				0.106216	3.77642	3.68086			3.51195	5.84923	2.22045e-16		5.45719	3.51645	3.90852						2.57717	4.66803	11.7801	4.95271	2.61611	8.8109	-2.22045
			-11		3.95284	4.94105	1.48771	-2.22045e-16	-1.55431e-15	5.05885		20.3429	29.2525	31.5729	7.29625	17.3957		33.1761		12.4769	-3.72202	-5.55112e-17	36.2613	51.4848	33.8013	51.4497	35.6656	11.2581	33.3973	34.9754
			-10		0.486134	0.607668	7.24987	12.7464	2.17634	2.97739		37.8688	44.5662	41.5172	34.8732	93.7838	52.3896	100.856		39.7774	-6.79296	7.51093	78.3331	88.0337	74.868	87.5837	78.7155	31.4668	90.6773	90.5081
			-9		42.9819	53.7274	20.5964	72.9782	69.1039	27.0851		32.0056	50.9047	43.1795	44.1407	75.8754	71.5927	101.105		46.9956	-4.53094	67.2522	84.5691	90.3766	87.8703	95.0785	94.7509	61.1552	101.243	109.021
			-8		41.3642	51.7053	18.4106	105.263	114.494	87.1183		38.9465	75.1116	18.0988	45.0708	78.1848	82.1388	94.9311			14.3765	91.3047	85.7896	92.8952	93.3247	97.7316	95.2787	73.2951	106.032	107.867
			-7		60.1166	75.1458	23.8074	96.7716	113.156	89.3411		40.7223	56.4926	33.5175	45.7429	69.5987	72.2968	100.854		77.7055	81.4059	104.932	86.9802	90.728	94.6413	94.9516	95.2787	80.2322	100.558	104.007
			-6									39.2461			50.2727		86.4491	68.9914
			-5
		Oxyntomodulin
			[Oxyntomodulin], Log M		W297ECL2A							T298ECL2A						R299ECL2A							N300ECL2A							W3065.36A						I3095.39A						R3105.40A
				Assay number	1	2	3	4	5	6		1	2	3	4	5		1	2	3	4	5	6		1	2	3	4	5	6		1	2	3	4	5		1	2	3	4	5		1	2	3	4	5	6
			V		8.87328	8.20793	8.82884	3.95936	5.25142	6.99482		7.90039	8.35471	7.69335	5.92003	7.92003		9.93772	6.07843	3.86128	0.91746	3.27594	2.17802		8.99649	11.2589	9.89017	5.78204	6.53314	8.98919		0.612277	0.327257	4.28411	2.28397	0.192888		3.90217	0.133842	2.76945	0.908435	1.26995		2.30038	1.249e-15	0.229706	0.0650335	2.98118e-17	0.996399
			-11		7.49783	6.81611	9.09211	6.20545				8.56757	7.94675	5.82193	5.0192	6.40199		4.04356	4.89539	0.897158	-0.0414044				7.82782	10.2322	8.62199	5.43907				1.39246	0.993684	3.2131	0.49996	1.28373		1.96547	0.169616	2.40827	1.76647			0.514519	12.1226	-6.83214e-16	4.29136	0.41084
			-10		6.86114	6.36677	7.32773	3.97094	7.62679	3.66996		8.96241	6.97129	7.88014	5.39288	7.0183		2.43398	1.09644	0.552311	-1.84166	-0.121538	-0.73645		7.2933	11.0146	7.92237	5.57331	10.3814	8.77331		-0.425957	-0.990332	1.18199	2.16205	1.01814		-2.05909	0.623564	2.01767	1.79485	2.96475		2.42443e-16	26.4342	0.262219	1.89623	0.931247	1.24643
			-9		6.95603	6.74791	8.34337	4.65238	5.01097	3.3787		24.2839	16.0105	15.2936	13.002	19.192		3.48634	-0.7523	1.22261	-2.72931	-0.324284	-0.903054		6.1237	9.21323	4.86924	4.18878	7.52541	6.40914		-1.928	-1.79819	3.60997	0.116211	0.956749		3.20399	3.82942	3.24729	4.74888	6.10247		0.118995	16.285	0.502931	9.86865e-16	-2.11128	0.965436
			-8		6.77666	7.03064	10.9486	4.23141	5.98046	4.36801		61.0031	37.7778	59.7191	47.1899	55.3893		13.2098	0.514162	3.43568	0.590656	0.951577	1.546		7.37869	9.80021	8.09596	6.39543	8.52843	6.25308		-1.09071	-1.10067	2.59318	0.00563707	0.0198299		66.148	40.3496	13.6562	27.7754	59.1238		3.80646	29.9167	4.59719	2.17609	1.04338	11.7131
			-7		7.75523	8.58206	14.079	3.86124	5.07924	4.2054		70.0164	83.7808	91.1131	75.1992	83.103		40.0378	17.8451	22.4834	10.3699	18.004	18.8725		9.34318	18.8099	15.8338	8.39106	11.5089	10.865		-0.0149097	0.400959	5.48487	1.48369	2.1906		65.7499	74.7957	76.469	75.7483	143.766		8.9534	28.5192	5.49313	4.3424	8.16805	31.1869
			-6		9.9398	7.67071	21.4235	4.8892	6.19	3.96304		74.7074	112.332	111.154	76.1896	120.19		69.1102	46.5638	38.5817	32.067	46.9347	40.4646		18.994	19.492	14.5337	18.1349	33.2585	12.4528		0.696121	1.15291	4.16559	4.95051	3.10967				102.653	86.6405	124.749		42.731	49.5944	22.1405	26.2431	65.7204	87.1447
			-5					5.91274	5.89184	6.54099											47.1019	55.9518	30.6494					16.1923	37.8698	11.2202																			98.5189
			[Oxyntomodulin], Log M		F3676.56A							A3686.57G								D372ECL3A						R3807.35A						F3817.36A						K3837.38A							L3847.39A
				Assay number	1	2	3	4	5	6		1	2	3	4	5	6	7		1	2	3	4	5		1	2	3	4	5		1	2	3	4	5		1	2	3	4	5	6		1	2	3	4	5
			V		0.676507	11.6679	0.382538	3.38831	0.650796	0.0192779		0.858455	-1.38778	1.19144	1.09769	0.929822	1.49304	1.3829		1.36056	2.89494	3.66182	0.913443	4.95086		1.34586	0.0901393	0.701012	0.0225444	1.27129		1.58367	1.15715	-5e-08	4.12087	1.71601		0.720051	2.15677	0.182416	0.975697	0.0404023	3.80093		0.535342	0.272797	2.28552	1.11871	0.391935
			-11																															0.967165		1.09676
			-10		0.312305	10.7952	0.544151	3.83831	0.974328	3.10978		0.280224	2.9357	4.4659	0.467632	1.49929	4.39913	1.31481		0.629015	3.73099	2.22271	0.913443	2.9108		0.087065	3.22036	3.91003	0.141797	2.90536		1.51823	0.392999	0.394177	2.3559	1.06577		5.80686	0.670676		0.864518	0.223766	3.03913		2.45534	0.863069	1.0915	0.477133	13.3828
			-9		0.7824	6.73689	2.09737	9.05831	7.89207	21.9634		3.17525	0.908657	18.4861	0.944868	1.75811	13.6615	11.579		6.30245	3.53469	2.31521	1.46231	7.17818		0.906687	0.569447	2.46353	2.25053	9.30883		9.15695	1.78969	2.77286	1.68299	2.85001		8.16732	5.2563	0.016851	5.60273	1.37485	4.52665		6.67999	2.30761	2.01708	3.44635	22.8351
			-8		43.6134	32.3242	26.404	37.203	28.505	71.4456		27.9166	44.4373	46.2129	2.1073	17.8836	28.5232	56.7196		13.0519	13.8863	1.14033	1.80986	24.9832		6.35934	1.38386	5.14904	4.54017	4.91883		53.5542	23.4108	26.8337	23.7632	27.8902		9.60404	5.9044	0.726301	21.316	1.6471	4.5998		36.2659	4.15407	10.6377	1.44916	15.4429
			-7		51.7674	75.9797	72.1077	90.877	112.719	98.4096		33.7502	37.3335	80.2124	23.143	55.1854	42.8181	76.7166		37.9327	12.0459	22.0073	7.12691	31.6744		14.7388	3.66667	5.64815	4.41116	14.509		91.5667	47.821	63.5554	60.6428	39.0396		20.2766	10.9896	2.07914	48.9443	9.02806	7.70158		76.1053	32.2736	33.879	24.6781	82.2183
			-6		53.4496	92.7032	76.6691	105.263	112.231	87.9146		32.815	50.3745	78.2994	90.3359	55.5295	56.334	84.7183		81.4419	44.216	60.8311	19.7756	83.4836		72.0331	19.0204	38.2409	17.5113	80.6969		93.2916	45.4746	65.2561	60.6334	40.6227		41.085	17.8895	16.8428	31.7565	18.1819	28.1401		82.2537	71.2315	89.5322	25.4096	100
			-5																							87.8594	52.149	60.6645	51.5863	71.6695
			[Oxyntomodulin], Log M		L3887.43A						T3917.46A								Q3947.49A
				Assay number	1	2	3	4	5		1	2	3	4	5	6	7		1	2	3	4	5	6	7	8	9
			V		4.48897	1.03352	-2.22045	1.28207	4.3902		0.683511	7.33852	0.127888	2.5251	1.01637	5.39692	5.04647		1.03352	3.90516	7.88146	5.10587	8.14133	1.04673	4.44142	3.69141	0.946783
			-11																		3.95579	4.1097	4.78982
			-10		17.7663	2.29142	2.19723	0.976741	4.65711		1.74333	0.184227	2.75304	2.66164	9.38433	3.57422	1.95274		2.29142	4.48703	4.44089e-16	2.85037	-4.44089	0.083742	3.35409	2.57812	8.90894
			-9		-1.91513	28.0002	3.46418	4.239	5.40505		10.294	13.2663	23.1824	15.4499	24.3841	5.68995	8.20885		28.0002	2.39477	16.7556	8.42408	15.4523	9.05502	15.1613	3.36914	30.1932
			-8		17.3373	32.7283	6.41371	30.8155	5.50685		43.437	37.9283	35.3156	57.4153	28.7302	48.4235	62.9746		32.7283	45.4367	43.6808	41.9137	53.5211	46.2653	45.2517	36.9531	99.0704
			-7		18.9138	40.5412	44.5565	36.6202	58.7162		46.7146	105.686	38.7346	80.9303	48.5982	66.075	98.2009		40.5412	88.1263	79.4802	77.0518	94.0595	92.4468	99.8202	94.5801	107.041
			-6		62.8206	47.0199	105.263	90.8298	95.9419		45.1563	64.2083	41.4132	75.3101	56.7779	82.5818	106.689			90.6544	88.4475	84.4323	94.2224	92.4468	98.2857	103.838	104.471
			-5		89.0292		97.281	101.312	111.244
		Exendin-P5
			[Exendin-P5], Log M		W297ECL2A											T298ECL2A											R299ECL2A										N300ECL2A												I3095.39A
				Assay number	1	2	3	4	5	6	7	8	9	10		1	2	3	4	5	6	7	8	9	10		1	2	3	4	5	6	7	8	9		1	2	3	4	5	6	7	8	9	10	11		1
			V		0.297063	1.71626	-1.08516	-0.110078	0.929299	1.3087	3.14959	1.55431e-15	2.86942	-6.11218		2.9799	-0.0728688	5.14908	0.788287	2.32279	8.25469	-3.30612	-4.9748	-11.2329	-0.417135		-1.63187	1.47668	3.28612	0.368439	0.685129	6.02265	4.29192	-2.45342	-5.58039		1.99441e-16	2.77265	1.65505	0.34244	1.68051	1.25941	0.364342	1.65276	-0.881802	0.621945	-0.559317		0.101121
			-11		0.162034	1.4199	-0.156886	-0.640474	1.5396	2.34602		0.354468				2.01305	7.08291	2.24698	2.34267	13.9917		2.78054	-2.12391	-7.22499	0.555718		-1.72649	-3.32402e-16	-3.32402e-16	0.111907	0.357022		9.19307	-2.47603	-5.78421		1.05882	5.65508	1.53128		1.43171	6.21861		1.61797	-0.522869	0.916704	-0.122619		0.79898
			-10		0.264498	1.64479	-0.891986	4.17777	1.28262	1.90925		6.28913	-5.21221	-4.45935		20.1883	3.80312	38.5189	40.1592	7.51276	21.1708	17.6976	17.8065	4.48332	11.6714		-1.18088	2.54053	0.933385	1.07345	1.08095	1.71066	12.1773	-0.06915	-4.79133		3.67009	3.39473	1.44246	1.0368	4.9626	3.73302	3.51629	1.6155	2.89453	3.09121	2.77127		1.91341
			-9		0.682436	2.56208	1.48285	19.2433	8.61269	14.3681	8.4903	3.34849	7.73505	0.877066		43.9561	29.6982	34.701	36.1787	58.6664	46.0953	54.1829	54.184	37.2176	29.734		-0.488819	9.53634	2.35051	0.87832	23.9916	4.3079	40.3595	10.6675	0.90956			9.93482	17.9076	23.0117	20.6152	10.9248	7.93822	33.423	20.1922	25.6378	20.1528		0.612805
			-8		4.87002	11.7529	31.5693	53.1518	43.2156	63.1826	29.4347	26.0761	26.8164	21.135		67.1062	69.799	50.598	52.7526	137.882	70.3721	61.9098	53.6575	48.7846	42.1215		40.7359	26.0257	30.5852	8.196	92.341	56.0551	86.6109	36.9094	26.9707		51.6013	51.4705	45.8919	88.5694	69.774	56.5996	39.0555	67.9217	53.8363	84.5214	44.2488		6.03038
			-7		23.7926	53.284	98.3306	68.1495	69.4194	97.7211	64.3364	65.6144	58.6134	26.484		69.402	91.1911	62.2346	44.0331	180.141	72.7797	65.0577	92.1952	64.5283	53.7548		89.2484	57.2943	59.8802	22.9114	98.1242	89.7456	83.7898	83.8722	51.6204		59.8802	85.7168	115.691	94.1164	80.9685	94.2585	64.9585	84.356	106.701	91.2645	52.4815		48.293
			-6				71.9022	75.0545	74.6675	76.6414	64.3901	82.276	58.6623	24.2994		68.7066	83.3578	50.2681	52.4086	134.667	72.0503		63.1584	61.8139	64.8141		60.8212	70.7461	79.821	62.4188	101.866	146.292	102.71		26.7046		55.2554	74.7426	123.864	126.48	74.7149	82.1907	62.047	68.5143	59.3718	88.2977	53.2782
			-5
			[Exendin-P5], Log M		I3135.43A									H3636.52A							E3646.53A						F3676.56A						A3686.57G									D372ECL3A
				Assay number	1	2	3	4	5	6	7	8		1	2	3	4	5	6		1	2	3	4	5		1	2	3	4	5		1	2	3	4	5	6	7	8		1	2	3	4	5	6	7	8
			V		1.36392	0.767301	0.0365702	1.0511	2.73355	2.27596e-15	3.11184	4.24213		1.79914	5.36874	5.15414	3.6777	5.29388	3.10278		3.13332	3.28882	0.0321107	3.10293	3.7858		0.0357394	3.10657	1.68446	3.97057	4.64063		1.33459	2.1139	2.13572	-0.327222	2.60617	0.335953	9.42873	6.45401		4.36802	1.32848	6.06245	3.01607	10.5202	3.08618	6.73073e-16	2.31299
			-11			0.0365702		0.0500962		18.5814				-1.11022e-15		4.33495	4.47154	6.30385	9.9461		1.3577		0.149347	1.28474	0.150841			5.49776	2.57072	4.00068			1.72687	1.2832			1.58202	1.59997	1.90402
			-10		0.551452	5.82867e-16	6.16153	7.98448e-16	1.7159	29.411	-8.78643	6.66134e-16		0.313052	1.75863	-1.77636e-15	5.25032	5.33543	2.14481		1.22125e-15	3.30797	1.67052	1.6502	3.52481		1.31411	-1.38836	1.85462	4.62976	0.646082		7.37115	1.9494	0.403195	0.14194	0.575633	-4.93432e-16	1.86211	1.43188		15.1303	4.24356	6.10789	6.35294	10.599	6.50061	3.14963	5.77586
			-9		9.51354	6.18719	4.55203	8.4756	25.2185	15.2624	0.851663	7.95413		4.90852	8.92333	2.33259	8.6687	10.9678	12.0105		0.462636	8.82451	4.69001	3.60916	0.00996735		1.06577	-8.0646	4.0327	4.00961	3.20008		1.2242	1.74698	-1.43115e-15	0.620737	2.15381	3.18014	9.42873	3.40626		33.1642	33.6942	24.6999	55.6477	42.8618	56.9412	32.4618	45.3034
			-8		39.1894	59.5506	70.8917	81.5762	67.3932	21.5956	52.46	43.6913		8.36181	23.8305	16.0773	6.0912	5.68502	15.0655		1.0058	17.1167	0.996735	8.17171	1.93178		1.02144	1.34748	4.43873	0.980945	3.50537		9.94942	22.383	45.6028	1.78697	27.5955	10.4893	36.4579	13.6247		69.7279	79.6837	70.6064	94.9484	122.523	97.1555	91.8925	92.0543
			-7		42.5655	96.829	74.5391	132.642	74.0781	88.2583	86.0249	73.2595		16.948	17.4538	34.8054	5.25103	8.27572	18.2641		2.40023	6.95239	2.38492	7.83705	1.2402		7.50141	-2.498e-15	5.81693	20.4277	6.39546		26.0977	67.8244	26.7553	22.8915	83.6192	33.0488	101.203	48.5731		81.1956	111.328	81.4579	98.5432	141.354	100.834	110.532	90.9199
			-6		42.6358	97.8021	116.059	133.975	64.4392	75.4126	84.2529	86.607		18.7908	22.9982	72.6326	8.59603	24.4653	27.6427		2.34232	13.3465	4.00066	7.10002	6.42691		8.10176	13.2112	19.4276	18.5415	12.5786		28.3878	98.7693	65.6353	90.3043	121.77	41.8866	115.896	72.8164		88.7663	120.286	102.488	96.1944	177.848	98.4305	122.838	92.6399
			-5																																														91.8244
			[Exendin-P5], Log M		K3837.38A									L3847.39A										F3857.40A									E3877.42A												L3887.43A
				Assay number	1	2	3	4	5	6	7	8		1	2	3	4	5	6	7	8	9		1	2	3	4	5	6	7	8		1	2	3	4	5	6	7	8	9	10	11		1	2	3	4	5
			V		0.317226	3.00075	1.09996	0.291264	3.74684	0.90015	-4.85723e-16	0.197898		0.294205	0.178493	3.2689	0.893359	0.39424	1.95821	3.58747	7.606	0.176818		8.33273	1.70215	12.0604	3.50114	1.9611	5.2587	11.4279	13.2358		0.480606	0.442748	1.4591	2.80978	0.971489	2.53198	0.24617	0.131919	0.485896	0.0852152	0.795013		-2.22045e-16	2.80748	1.9183	6.08341	1.76839
			-11																																										3.56771		14.4212	-2.46652	1.82142
			-10		8.17843	4.24762	0.53361	12.8733	5.39941	0.436676	8.74671	2.42933		1.25075	4.25082	0.100744	3.2915	1.67602	7.21485	0.110562	12.008	-3.88578e-16		33.9291	38.3193	7.52624	6.36997	1.10791	21.4123	10.5383	1.23427		5.08654	1.12297	3.16137	0.126531	2.31213	5.48593	5.46653	2.92943	1.09774	0.901884	1.89212		8.79916	0.681527	9.82406	-1.86776	1.40607
			-9		26.2997	60.3502	28.2794	95.9144	27.379	23.1423	65.1686	13.2737			15.5018	7.40801	9.11244	5.49473	19.9741	8.12997	14.9103	4.21092		98.9141	86.8329	48.1698	38.5707	52.1721	62.4236	54.3937	52.8642		12.2863	1.00026	4.58009	3.00224	8.50067	7.94784	5.84097	3.13009	1.23241	2.17845	6.95648		10.7461	3.08963	8.88178e-16	0.247878	10.7738
			-8		87.3293	76.6437	105.934	109.35	113.27	86.6903	74.2972	73.7723		20.9955	40.9075	10.1986	16.605	28.1343	36.3975	11.1925	31.5392	15.3563		120.777	99.5662	138.19	72.5507	107.308	76.2209	111.877	151.658		31.7383	5.31469	8.68023	4.08635	48.3069	15.0628	7.95013	4.26035	5.83263	5.62745	39.5317		27.3715	47.639	46.7229	39.3868	53.0659
			-7		113.819	54.1229	128.06	96.8678	108.376	104.797	65.8164	92.5974		63.1531	76.677	21.5994	47.4427	84.6263	103.993	23.7044	85.4967	40.5235		125.344	90.6952	96.6836	98.7165	127.439	79.1029	132.866	106.106		77.5567	26.2653	43.6071	22.7455	102.255	75.6715	44.2521	23.714	28.8251	13.7514	83.6801		95.6759	77.7693	46.0115	65.8579	105.263
			-6		116.804	59.8631	143.77	94.7398	142.499	117.653	64.3705	105.263		82.1239	98.5547	62.6929	83.3333	110.047	182.663	68.8027	140.351	75.9573		115.21	113.229	100.984	108.813	118.502	72.7075	123.549	110.825		85.6565	79.3511	73.0706	20.8087	118.019	126.8	40.484	21.6948	87.0843	15.1876	96.5806			123.157	50.4325	105.734	91.3437
			-5
[truncated: 27 more columns]
